# Supplementary material for: SHAPE Selection (SHAPES) enrich for RNA structure signal in SHAPE sequencing-based probing data
Source: RNA. 2015 May;21(5):1042–52. doi: 10.1261/rna.047068.114 (PMC4408784; doi:10.1261/rna.047068.114)
Supplement: Supplemental Material [file supp_047068.114_SHAPES_supp_data_table.xlsx]

## Sheet: RNaseP data
Position	Sequence	Structure annotation	Leontis-Westhof classification	Basepair	DMSO nonselected count	DMSO selected count	NMIA nonselected count	NMIA seleced count	NPIA nonselected count	NPIA selected count		Leontis-Westhof classification	Glycosidic bond orientation	Interacting edges	Local strand orientation
83	G	NA	NA	NA	3833931	2740422	3783536	3252882	5265055	1982295		1	Cis	Watson-Crick/Watson-Crick	Antiparallel
84	G	NA	NA	NA	41220	59447	35061	30910	50988	44742		2	Trans	Watson-Crick/Watson-Crick	Parallel
85	G	NA	NA	NA	16138	22748	15559	12333	19207	14706		3	Cis	Watson-Crick/Hoogsteen	Parallel
86	U	(	1	G86:C239	3780	5566	3395	4103	4962	3542		4	Trans	Watson-Crick/Hoogsteen	Antiparallel
87	C	(	1	C87:G238	3746	8110	2902	4842	4269	5070		5	Cis	Watson-Crick/Sugar Edge	Antiparallel
88	G	(	1	G88:C237	4661	14067	4437	5445	5973	22398		6	Trans	Watson-Crick/Sugar Edge	Parallel
89	U	(	1	A89:U236	3486	9458	3394	5347	4144	11749		7	Cis	Hoogsteen/Hoogsteen	Antiparallel
90	G	(	1	G90:C235	4901	12337	4320	4522	5925	8037		8	Trans	Hoogsteen/Hoogsteen	Parallel
91	C	(	1	G112:C91	1150	2298	968	1020	1395	1211		9	Cis	Hoogsteen/Sugar Edge	Parallel
92	C	(	1	G111:C92	5907	9653	5047	5965	6570	5522		10	Trans	Hoogsteen/Sugar Edge	Antiparallel
93	U	(	1	A110:U93	5899	9451	5219	4972	7480	6102		11	Cis	Sugar Edge/Sugar Edge	Antiparallel
94	A	(	1	U109:A94	3956	11450	3525	3683	4920	7421		12	Trans	Sugar Edge/Sugar Edge	Parallel
95	G	(	1	C108:G95	2600	8824	2416	3059	3276	6016
96	C	(	1	G107:C96	1759	3227	1741	2290	2729	15490
97	G	.		NA	10044	18395	18646	13008	19075	105671
98	A	(	4	A98:U104	7291	8300	28948	22331	30383	416971
99	A	.		NA	6732	8759	39399	30751	41990	567928
100	G	(	6	G100:A103	24021	40233	87188	54210	75337	629331
101	U	.		NA	19754	24154	73193	58134	74385	276912
102	C	.		NA	37578	68733	48436	55582	73782	105435
103	A	)	6	G100:A103	10315	13361	43739	27377	39133	103576
104	U	)	4	A98:U104	16502	24840	19225	18545	32441	81074
105	A	.		NA	8112	12306	32882	34489	24186	401681
106	A	.		NA	4082	9163	21039	30316	20318	485232
107	G	)	1	G107:C96	4178	13808	3800	5077	4800	11278
108	C	)	1	C108:G95	3582	8297	2586	4956	3472	8850
109	U	)	1	U109:A94	5363	10863	4317	5975	5859	10028
110	A	)	1	A110:U93	3263	9577	2470	6399	3757	9062
111	G	)	1	G111:C92	4128	10323	3059	6550	4946	8707
112	G	)	1	G112:C91	41964	61121	29108	32080	46078	31627
113	G	(	1	G113:C131	7405	13910	6485	6799	8075	14143
114	C	(	1	C114:G129	4261	7637	3081	3913	4627	5706
115	A	(	1	A115:U128	2340	6286	2426	2884	2822	6666
116	G	(	1	G116:C127	7360	14123	6397	6293	7722	11073
117	U	(	NA	U117:G126	2461	4716	2811	3586	3704	12363
118	C	(	1	C118:G125	9921	16466	11705	11671	12910	49555
119	U	.		NA	27849	58156	40037	48444	35374	83593
120	U	.		NA	15318	30743	69243	58535	51806	431409
121	U	.		NA	8524	22981	40866	58416	37498	734976
122	A	.		NA	7381	11026	32025	77761	29772	1589158
123	G	.		NA	15175	40079	42362	48043	40606	746591
124	A	.		NA	1598	3154	13659	27063	10399	305597
125	G	)	1	C118:G125	3753	16674	2972	7688	3708	27378
126	G	)	NA	U117:G126	5445	14067	4320	6833	5208	21120
127	C	)	1	G116:C127	2853	6002	2002	3323	2132	8137
128	U	)	1	A115:U128	1434	4251	957	3308	1170	6157
129	G	)	1	C114:G129	18511	39606	20185	23001	17894	93137
130	A	.		NA	21437	22000	63007	124370	27906	636216
131	C	)	1	G113:C131	2127	3844	2138	5220	2012	18302
132	G	(	1	G132:C234	6939	23893	5696	8145	6609	17589
133	G	(	1	G133:C233	10391	18292	8182	8635	9401	10447
134	C	.		NA	129577	119346	93744	70020	108763	51966
135	A	(	1	U174:A135	5006	8599	4056	7724	5650	13343
136	G	(	1	C173:G136	6003	16445	4812	8019	6171	11368
137	G	(	1	C172:G137	15697	29672	13101	11862	16165	30846
138	A	(	1	U171:A138	6990	10628	5506	5522	6942	10749
139	A	(	6	A170:A139	4350	7075	2995	4078	3780	7363
140	A	(	NA	U169:A140	2950	6451	2226	3874	3135	9546
141	A	(	8	A141:A167	5076	10089	3683	5115	4171	9841
142	A	(	9	A142:G166	4192	9231	6457	10142	8913	198397
143	A	(	1	A143:U165	2763	6613	1999	4005	2371	17992
144	G	(	1	G144:C164	3940	17226	2691	6109	3186	11633
145	C	(	1	C145:G163	897	2746	528	1267	699	2699
146	C	(	1	C146:G162	8621	18929	5719	11156	6804	24313
147	U	.		NA	44727	110525	30111	68606	35162	173044
148	A	.		NA	845	2941	722	1479	656	3854
149	C	.		NA	3239	11327	2339	8383	3103	26060
150	G	(	NA	U159:G150	5927	17746	6261	6844	6439	22594
151	U	(	NA	A158:U151	1476	4490	1082	2526	1325	5044
152	C	(	1	G157:C152	9534	17830	9164	10579	9484	22964
153	U	(	NA	G156:U153	24647	77968	20784	49519	22555	135265
154	U	.		NA	1956	9318	5013	10889	4391	72861
155	C	.		NA	1677	4879	23006	55782	21067	477696
156	G	)	NA	G156:U153	3609	19060	11425	31217	16668	724310
157	G	)	1	G157:C152	14006	35839	15623	18599	15547	66482
158	A	)	NA	A158:U151	2507	7328	2602	3763	2776	12321
159	U	)	NA	U159:G150	20462	62847	14212	39833	17582	117011
160	A	(	NA	A160:A206	2736	12824	2335	5188	2628	17210
161	U	.		NA	2454	8762	4096	14043	4377	78737
162	G	)	1	C146:G162	5394	29093	3340	11316	4078	19892
163	G	)	1	C145:G163	4920	19415	3475	7568	3819	11213
164	C	)	1	G144:C164	3010	5960	2261	3209	2742	7034
165	U	)	1	A143:U165	6300	13672	4454	12180	6150	25234
166	G	)	9	A142:G166	7867	39986	6198	14520	6857	27147
167	A	)	8	A141:A167	8357	13991	4596	7972	4763	9682
168	G	.		NA	143309	140090	93166	77789	90739	63493
169	U	)	NA	U169:A140	8123	24860	6344	14425	6664	37841
170	A	)	6	A170:A139	5792	17982	5137	9952	5629	46365
171	U	)	1	U171:A138	2232	9825	1933	5724	2120	14066
172	C	)	1	C172:G137	10255	18678	7773	12875	9144	12961
173	C	)	1	C173:G136	272761	287341	232804	177628	253162	153642
174	U	)	1	U174:A135	19320	37156	14558	22053	17110	42357
175	U	(	2	U175:A179	2591	12354	2709	9302	2371	27450
176	G	.		NA	8839	35777	13380	18161	8503	74593
177	A	.		NA	2217	5694	4566	5370	2213	12211
178	A	.		NA	1888	4456	1434	3086	1434	12299
179	A	)	2	U175:A179	25260	43185	12460	30030	12665	39640
180	G	(	1	G180:C232	7789	32344	10876	18436	9412	204030
181	U	(	1	U181:A231	1747	8553	1904	6699	1834	41354
182	G	(	1	G182:U228	7751	32273	5192	12108	5299	34483
183	C	(	1	C183:G227	896	4513	584	2047	574	5323
184	C	(	1	C184:G226	70080	195104	43558	124003	49557	383047
185	A	.		NA	2136	7449	1475	4175	1797	29473
186	C	.		NA	12465	64100	7085	49333	10132	194071
187	A	.		NA	1142	8159	1215	4798	891	27593
188	G	.		NA	6985	28317	5276	12499	4936	38537
189	U	.		NA	2208	9581	1358	6959	1302	16189
190	G	(	NA	G217:G190	37127	103726	27656	52269	26389	135866
191	A	(	6	G219:A191	796	5862	1063	3004	705	11085
192	C	(	NA	C192:G224	1609	8263	1269	7823	1219	17943
193	G	(	NA	G193:C223	8908	35954	6955	15814	6360	48674
194	A	.		NA	3855	10675	40567	108691	19888	1120996
195	A	.		NA	1470	6711	1784	5705	1296	22429
196	G	.		NA	11041	36073	9024	17846	8655	60218
197	U	(	1	A216:U197	702	5259	511	2637	564	7260
198	C	(	1	G215:C198	10391	33485	6607	20431	7061	57014
199	U	(	1	A214:U199	2562	10860	1595	6935	1689	14781
200	C	(	1	G213:C200	19351	77172	11788	47605	13654	140556
201	A	(	1	U212:A201	1291	6089	1038	3031	1141	9844
202	C	(	1	G211:C202	14779	65309	9059	40186	10527	126652
203	U	(	1	G210:U203	3991	19739	2471	12360	2813	39145
204	A	(	1	U209:A204	669	5433	557	2793	527	9420
205	G	(	NA	A208:G205	6334	32654	4411	13840	4534	36293
206	A	)	NA	A160:A206	1393	6650	1091	3303	987	9043
207	A	.		NA	11243	41409	6963	23239	7689	76418
208	A	)	NA	A208:G205	1945	14450	1802	6441	1574	30792
209	U	)	1	U209:A204	853	5957	486	3421	560	7678
210	G	)	1	G210:U203	4003	30087	2341	12489	2233	42907
211	G	)	1	G211:C202	8123	38603	4877	13875	4365	41151
212	U	)	1	U212:A201	394	3963	184	1659	192	3827
213	G	)	1	G213:C200	10506	64997	4545	20289	4684	37099
214	A	)	1	A214:U199	2540	11760	987	5461	1169	8698
215	G	)	1	G215:C198	72347	170680	27426	93416	30951	77620
216	A	)	1	A216:U197	59176	113155	24413	67118	24885	93568
217	G	)	NA	G217:G190	16764	71412	8161	27098	6879	105874
218	U	(	4	U218:A222	1180	5924	586	3327	531	8524
219	G	)	6	G219:A191	1460	10030	674	3867	558	10513
220	G	.		NA	16205	77355	12268	35419	10545	177506
221	A	.		NA	22731	65305	13823	39195	11801	137460
222	A	)	4	U218:A222	1084	7395	920	3541	588	10555
223	C	)	NA	G193:C223	12579	50412	5498	35565	5445	103466
224	G	)	NA	C192:G224	3045	25302	9863	19323	6594	415173
225	C	.		NA	1616	5783	3579	11546	1691	50039
226	G	)	1	C184:G226	13434	50658	7569	22524	6458	36725
227	G	)	1	C183:G227	33619	57198	21262	36628	17635	50142
228	U	)	1	G182:U228	15662	38085	10022	23473	7873	59565
229	A	.		NA	4785	17566	7302	16821	3332	89064
230	A	.		NA	8243	23837	57599	84076	32240	1296056
231	A	)	1	U181:A231	1634	5413	2423	6437	1761	53742
232	C	)	1	G180:C232	2364	7283	1328	4866	1285	23972
233	C	)	1	G133:C233	5922	11075	2782	6404	2420	12718
234	C	)	1	G132:C234	8216	13772	4161	8453	3612	11090
235	C	)	1	G90:C235	22827	54766	13028	35040	10552	106997
236	U	)	1	A89:U236	1271	2408	782	1529	679	3066
237	C	)	1	G88:C237	1394	3388	718	1727	543	3149
238	G	)	1	C87:G238	12508	38283	5911	15164	4535	43215
239	A	)	1	G86:C239	493	1332	309	657	179	2702

## Sheet: 16S data
Position	Sequence	Structure annotation	DMSO nonselected counts	NPIA nonselected counts	NPIA selected counts	DMSO reactivities	NPIA nonselected reactivities	NPIA selected reactivities
0	NA	NA	95312	122821	43511	1	1	1
1	A	.	23115	30275	9550	1	1	0.743744
2	A	.	602	1802	2035	0.225477	0.324795	0.161066
3	A	.	618	1899	2765	0.247924	0.372906	0.220599
4	U	.	184	645	12935	0.076755	0.1329	0.991624
5	U	.	82	234	13963	0.0350793	0.0497244	1
6	G	.	3484	5582	11395	1	0.950302	0.938185
7	A	.	99	578	16163	0.0482322	0.148014	1
8	A	.	33	208	15028	0.0174067	0.05957	1
9	G	(	13	69	2480	0.0072761	0.0214345	0.263454
10	A	(	16	64	830	0.00937706	0.0211512	0.0928613
11	G	(	124	287	147	0.0753967	0.0995952	0.0171386
12	U	(	99	218	102	0.0620363	0.0787008	0.0122984
13	U	(	37	82	1066	0.0237749	0.0305864	0.132171
14	U	.	24	37	1679	0.015753	0.0141857	0.213144
15	G	.	135	400	1379	0.0902421	0.156997	0.17863
16	A	.	148	582	1757	0.10051	0.233101	0.231609
17	U	(	17	59	705	0.0117062	0.0240513	0.0943655
18	C	(	1234	2257	1679	0.829527	0.812108	0.227788
19	A	(	103	426	9724	0.0739777	0.182393	0.940559
20	U	.	14	99	7733	0.0103231	0.0436521	0.890574
21	G	)	7	36	2187	0.00528333	0.0162917	0.313694
22	G	)	27	61	1101	0.0208074	0.0282523	0.161154
23	C	)	245	463	694	0.192375	0.218941	0.103448
24	U	)	24	145	1424	0.0191664	0.0698636	0.215785
25	C	)	118	480	4840	0.0956936	0.235236	0.740468
26	A	.	18	150	6820	0.0148034	0.0746578	0.891789
27	G	(	231	481	388	0.192433	0.242817	0.0620302
28	A	(	136	332	306	0.11464	0.169793	0.0499156
29	U	(	82	132	1412	0.0698786	0.0683224	0.234615
30	U	(	36	76	1537	0.0309895	0.0397757	0.259748
31	G	.	317	1156	5196	0.275448	0.611263	0.820896
32	A	(	395	1023	1926	0.34623	0.546135	0.337588
33	A	(	17	66	1580	0.0150228	0.0355502	0.282327
34	C	(	145	186	965	0.129115	0.101026	0.175535
35	G	(	18	52	520	0.0161429	0.0284652	0.0961668
36	C	(	143	246	831	0.129109	0.135653	0.156068
37	U	(	104	128	1795	0.0944919	0.0710724	0.341996
38	G	.	40	204	4620	0.03656	0.11401	0.807096
39	G	(	35	54	568	0.0321703	0.030365	0.111345
40	C	(	11	24	274	0.0101646	0.0135741	0.0544735
41	G	(	10	67	1118	0.00928719	0.0381031	0.225227
42	G	(	9	72	121	0.00839852	0.0411606	0.0246815
43	C	(	62	188	632	0.0581198	0.108008	0.130438
44	A	(	2	16	592	0.00188295	0.00923554	0.123545
45	G	(	46	94	739	0.0434865	0.0545025	0.15585
46	G	(	13	42	165	0.012338	0.0244564	0.0351452
47	C	(	19	27	32	0.0181001	0.0157862	0.0068807
48	C	.	317	483	78	0.303069	0.2835	0.0169229
49	U	.	231	414	402	0.221606	0.243907	0.0879658
50	A	.	631	1443	2090	0.607329	0.850029	0.461071
51	A	.	95	301	1710	0.0919991	0.178855	0.37956
52	C	(	2770	6812	3462	0.995849	0.998636	0.755037
53	A	(	51	96	83	0.0513381	0.0579425	0.0186401
54	C	(	3083	7777	3401	0.998786	1	0.756246
55	A	.	185	698	6547	0.199002	0.434311	0.943797
56	U	(	31	104	1523	0.0344748	0.0662287	0.349223
57	G	(	51	159	387	0.0585091	0.103494	0.0894702
58	C	(	302	1427	323	0.35672	0.864907	0.0752637
59	A	.	60	130	1846	0.0726135	0.0887445	0.433403
60	A	.	46	313	4321	0.056962	0.219159	0.856464
61	G	(	396	825	514	0.474914	0.559229	0.122698
62	U	(	25	44	379	0.0325013	0.0324009	0.0912893
63	C	(	29	76	146	0.0386728	0.0573803	0.0354718
64	G	.	1107	1240	336	0.933257	0.78827	0.082314
65	A	.	7239	9931	2418	1	1	0.597113
66	A	(	30	61	313	0.0450291	0.0507349	0.077892
67	C	(	36	70	120	0.0568814	0.060609	0.0300853
68	G	.	49	149	826	0.0811839	0.133947	0.208575
69	G	(	330	520	86	0.481899	0.44459	0.0218665
70	U	(	158	239	70	0.282211	0.233149	0.0180992
71	A	.	242	517	560	0.404739	0.468934	0.14714
72	A	.	16	49	330	0.034991	0.0523341	0.0880904
73	C	(	64	209	489	0.151149	0.233359	0.132583
74	A	(	1	3	44	0.00253646	0.00349518	0.0121141
75	G	(	6	14	97	0.0162674	0.0169899	0.0270955
76	G	(	44	106	83	0.126984	0.13378	0.0234952
77	A	(	4	1	26	0.012222	0.00130653	0.00744849
78	A	(	16	7	13	0.0515998	0.00945682	0.00376615
79	G	(	46	90	134	0.156146	0.125588	0.0392159
80	A	(	58	85	166	0.206711	0.122389	0.0490708
81	A	(	1	6	86	0.00373348	0.00890593	0.0256761
82	G	(	3	5	52	0.0117089	0.00764385	0.0156785
83	C	.	41	159	214	0.166971	0.250142	0.0651549
84	U	.	10	111	690	0.0424197	0.179561	0.212115
85	U	.	5	109	3012	0.0220574	0.181171	0.887196
86	G	.	8	34	938	0.0366477	0.0580232	0.294464
87	C	)	14	23	27	0.0665065	0.0402733	0.00857222
88	U	)	3	8	7	0.0147599	0.0143637	0.00224736
89	U	)	80	114	312	0.402434	0.209477	0.10128
90	C	)	77	136	70	0.404645	0.255622	0.0229421
91	U	)	67	128	112	0.363525	0.245969	0.0370383
92	U	)	1	3	21	0.0055829	0.00589029	0.00700672
93	U	)	130	199	172	0.532941	0.399041	0.0577915
94	G	.	3	12	111	0.017732	0.0245644	0.0375558
95	C	)	4	7	61	0.0243252	0.0146218	0.0207818
96	U	)	1	6	53	0.00625192	0.0127838	0.0181714
97	G	)	52	158	486	0.333972	0.343245	0.167467
98	A	)	0	9	138	0	0.0199281	0.0477906
99	C	)	3	9	121	0.0202509	0.0203043	0.0421122
100	G	.	2	9	174	0.0138149	0.0206805	0.0608584
101	A	.	4	16	705	0.0282585	0.0374342	0.247798
102	G	)	4	15	662	0.0288872	0.0357216	0.233477
103	U	)	0	0	73	0	0	0.0258334
104	G	)	2	14	430	0.0150722	0.0344354	0.152567
105	G	)	2	12	672	0.0153865	0.0299533	0.239053
106	C	)	7	9	298	0.054953	0.0227928	0.106284
107	G	.	4	7	736	0.0320304	0.0179828	0.263182
108	G	.	50	308	1693	0.408237	0.747962	0.606025
109	A	.	16	63	2876	0.13315	0.166345	0.968039
110	C	.	8	21	1605	0.0678325	0.0561851	0.575022
111	G	.	7	17	1930	0.0604536	0.0460795	0.691854
112	G	.	34	69	1607	0.298975	0.189449	0.576395
113	G	(	20	39	682	0.179011	0.108448	0.244757
114	U	(	6	14	250	0.0546462	0.0394212	0.0897714
115	G	(	15	46	827	0.138973	0.13114	0.297133
116	A	.	12	77	2373	0.113064	0.222219	0.853078
117	G	.	76	234	354	0.728018	0.683524	0.127333
118	U	.	62	215	370	0.603653	0.635566	0.133164
119	A	.	93	324	898	0.809014	0.878422	0.323375
120	A	.	26	92	5379	0.261754	0.278535	1
121	U	.	25	87	3402	0.255982	0.266499	0.999863
122	G	(	33	79	450	0.343566	0.244811	0.162189
123	U	(	3	9	173	0.0316862	0.0281845	0.0624275
124	C	(	5	7	26	0.0535652	0.0221504	0.00939342
125	U	(	5	6	78	0.05429	0.0191522	0.0281962
126	G	(	2	10	43	0.0220059	0.0321757	0.0155351
127	G	(	8	17	68	0.0891834	0.0551326	0.0245529
128	G	(	352	612	246	1	1	0.0887725
129	A	.	30	118	363	0.343405	0.38885	0.130918
130	A	.	77	309	1585	0.888111	0.966531	0.571307
131	A	(	9	25	488	0.106083	0.0842388	0.175547
132	C	(	13	49	1000	0.155556	0.167313	0.359009
133	U	.	2	20	1804	0.0242894	0.0691906	0.646357
134	G	.	8	35	2411	0.0985881	0.122658	0.861394
135	C	.	7	25	681	0.0871448	0.0880765	0.242444
136	C	(	18	16	215	0.225841	0.0564765	0.0760371
137	U	(	10	27	1899	0.126441	0.0954856	0.667137
138	G	(	26	44	233	0.331281	0.155902	0.0813074
139	A	(	3	7	123	0.0384999	0.0248478	0.0426327
140	U	(	0	2	120	0	0.00710978	0.0413108
141	G	(	0	2	23	0	0.00712018	0.00784947
142	G	(	9	9	24	0.116385	0.0320363	0.00810829
143	A	.	3	5	7	0.0388199	0.0177954	0.00234087
144	G	(	4	4	147	0.0517931	0.0142343	0.0486532
145	G	.	6	10	545	0.0777397	0.0355807	0.178508
146	G	(	14	19	173	0.181509	0.0675936	0.0560698
147	G	(	5	5	25	0.0648664	0.0177853	0.00801667
148	G	.	50	56	75	0.64824	0.198808	0.0237923
149	A	.	29	51	56	0.375734	0.180705	0.0175726
150	U	.	32	48	111	0.414331	0.169743	0.0344499
151	A	.	18	50	395	0.232909	0.17647	0.121235
152	A	.	2	6	100	0.0258618	0.021135	0.0303488
153	C	(	28	27	181	0.361828	0.0949209	0.0543095
154	U	(	73	93	578	0.933278	0.326307	0.171445
155	A	(	19	18	34	0.245204	0.0630318	0.00996817
156	C	(	23	25	139	0.296631	0.0873714	0.0401898
157	U	(	1	1	56	0.0128885	0.00348794	0.015965
158	G	(	1	4	397	0.01288	0.0139241	0.111574
159	G	.	25	57	370	0.321789	0.198025	0.102489
160	A	.	9	121	1147	0.115733	0.419533	0.313074
161	A	.	87	237	1273	1	0.808471	0.342314
162	A	.	4	27	3375	0.0514502	0.0932484	0.807597
163	C	)	0	3	462	0	0.010341	0.120777
164	G	)	3	5	150	0.0386481	0.0172016	0.0386979
165	G	)	13	21	58	0.167519	0.0721071	0.0147639
166	U	)	2	5	56	0.0257195	0.0171351	0.0140624
167	A	)	8	2	49	0.102668	0.00684072	0.0121363
168	G	)	99	148	65	0.998571	0.505172	0.0158758
169	C	.	27	38	88	0.34415	0.129439	0.0211911
170	U	.	32	57	292	0.406907	0.193757	0.0693126
171	A	.	24	42	132	0.30445	0.142473	0.0308796
172	A	.	16	26	102	0.202479	0.0880144	0.023511
173	U	.	38	308	2728	0.479731	0.984142	0.619432
174	A	.	4	13	215	0.0503763	0.043894	0.0481387
175	C	)	1	2	44	0.0125351	0.00674959	0.00971244
176	C	)	20	36	414	0.249524	0.121432	0.0900755
177	G	.	17	330	8397	0.211094	1	1
178	C	)	73	324	544	0.892722	1	0.115111
179	A	.	18	18	100	0.22139	0.060878	0.0208987
180	U	.	18	27	103	0.22033	0.0915556	0.0212465
181	A	.	29	48	314	0.353267	0.162914	0.063772
182	A	.	1	0	145	0.0121227	0	0.0289877
183	C	.	27	74	1712	0.325722	0.250818	0.336809
184	G	(	32	52	259	0.384156	0.176002	0.0501304
185	U	(	1	2	120	0.0119459	0.00675977	0.0228447
186	C	(	0	6	160	0	0.0202507	0.0299508
187	G	.	3	11	69	0.0354843	0.0370738	0.0126968
188	C	.	9	130	268	0.105923	0.437524	0.0484627
189	A	.	5	85	5292	0.0585513	0.285668	0.777237
190	A	.	1	44	6577	0.0116345	0.147609	0.887005
191	G	)	10	28	312	0.115588	0.0937641	0.0537031
192	A	)	5	6	173	0.0574154	0.0200561	0.0292274
193	C	)	8	25	97	0.0911338	0.083389	0.0160791
194	C	.	34	78	999	0.384213	0.259618	0.162421
195	A	.	3	10	172	0.0336271	0.0332132	0.0274172
196	A	.	5	6	99	0.0555885	0.0198852	0.015466
197	A	.	3	5	166	0.033079	0.0165354	0.0254048
198	G	(	12	67	2366	0.13122	0.221098	0.35457
199	A	(	0	0	247	0	0	0.0362299
200	G	(	3	3	377	0.0321737	0.0098245	0.0540992
201	G	(	2	6	513	0.0211578	0.0194489	0.0719834
202	G	(	1	3	902	0.0104332	0.00962439	0.123698
203	G	(	6	15	2080	0.0616854	0.047598	0.278631
204	G	.	77	351	4093	0.772326	0.991103	0.534044
205	A	.	7	203	11499	0.0700605	0.634196	1
206	C	(	5	16	235	0.0494433	0.0497596	0.0299011
207	C	(	31	53	675	0.30283	0.164079	0.085076
208	U	.	119	240	2147	0.924605	0.739603	0.268028
209	U	.	4	17	900	0.0380781	0.0519748	0.111274
210	C	.	6	103	11233	0.0563419	0.312399	1
211	G	.	2	50	8138	0.0185222	0.150433	0.937645
212	G	)	3	29	2366	0.0273957	0.0864161	0.2879
213	G	)	12	43	988	0.108032	0.126896	0.120151
214	C	)	26	25	86	0.230711	0.0730571	0.0104522
215	C	)	67	111	438	0.585868	0.321178	0.0532018
216	U	)	10	21	153	0.0861509	0.0601587	0.0185731
217	C	)	272	388	458	0.999552	0.955334	0.0555648
218	U	)	8	18	203	0.0668913	0.0505907	0.0246134
219	U	)	3	22	951	0.0247405	0.0613083	0.115238
220	G	.	5	10	175	0.0406612	0.0276289	0.0211931
221	C	)	2	4	86	0.0160353	0.0109561	0.0104087
222	C	)	53	109	1865	0.418862	0.295955	0.225589
223	A	)	30	66	488	0.233654	0.177628	0.0589927
224	U	)	0	0	185	0	0	0.0223507
225	C	)	2	1	228	0.015082	0.00264276	0.0275292
226	G	)	6	7	979	0.0445034	0.0183293	0.118136
227	G	)	28	90	238	0.204218	0.233477	0.0287022
228	A	.	22	173	3855	0.157734	0.444594	0.464624
229	U	.	6	73	3541	0.042276	0.18583	0.426523
230	G	)	15	96	4700	0.103834	0.241844	0.565308
231	U	)	11	36	4972	0.0747835	0.0897404	0.597157
232	G	.	3	67	6352	0.0199738	0.165247	0.761793
233	C	)	2	20	345	0.0130249	0.0487555	0.0413156
234	C	)	5	12	39	0.0318346	0.0289102	0.00466366
235	C	)	130	252	575	0.757288	0.599908	0.0686588
236	A	)	7	28	431	0.0427387	0.0658558	0.0513891
237	G	)	190	314	1033	0.881246	0.722644	0.122987
238	A	)	77	133	2615	0.454626	0.305259	0.310881
239	U	)	34	38	2044	0.197403	0.0861449	0.242642
240	G	(	6	18	1079	0.0342463	0.0402976	0.127899
241	G	(	5	5	391	0.0280203	0.0110527	0.046279
242	G	(	24	39	217	0.13201	0.0851108	0.0256464
243	A	.	56	126	134	0.301852	0.271302	0.0158136
244	U	.	157	276	1183	0.754876	0.585076	0.139402
245	U	.	17	101	5593	0.0883103	0.211507	0.65809
246	A	.	11	225	24091	0.0562037	0.464443	1
247	G	(	8	8	433	0.040193	0.0162741	0.0509262
248	C	(	24	49	523	0.118532	0.0980451	0.0614735
249	U	(	15	28	1065	0.072803	0.0549313	0.125103
250	A	.	45	639	29365	0.214571	0.906884	1
251	G	.	65	358	1219	0.304391	0.672679	0.144006
252	U	(	16	54	1402	0.0735622	0.100348	0.16666
253	A	(	35	370	7634	0.157932	0.669037	0.905806
254	G	(	4	13	383	0.0177082	0.0234221	0.0463588
255	G	(	10	28	581	0.0434174	0.0496898	0.0711555
256	U	(	6	1	234	0.0255387	0.00174757	0.0289701
257	G	(	5	7	93	0.0208557	0.0120323	0.0116378
258	G	(	8	28	644	0.0326868	0.0473267	0.0814469
259	G	(	88	162	662	0.35185	0.268623	0.0841922
260	G	.	115	335	586	0.449735	0.54474	0.0749416
261	U	.	26	141	717	0.099403	0.224756	0.0922025
262	A	.	288	999	4709	0.862034	0.96353	0.608888
263	A	.	11	64	3561	0.0403007	0.0979804	0.46297
264	C	.	4	18	1195	0.0143671	0.026999	0.15621
265	G	.	5	48	2588	0.0175991	0.0705095	0.340134
266	G	.	11	66	3686	0.0379268	0.0949047	0.487052
267	C	)	73	99	664	0.246445	0.139288	0.0882083
268	U	)	6	9	228	0.0198241	0.0123836	0.0304498
269	C	)	187	252	3452	0.601064	0.338929	0.463466
270	A	)	10	28	189	0.0317643	0.0367908	0.025509
271	C	)	70	84	159	0.218454	0.107769	0.0215726
272	C	)	565	905	1507	1	0.876198	0.205532
273	U	)	156	221	1389	0.470861	0.270182	0.190422
274	A	)	6	62	5162	0.0178293	0.0739735	0.709883
275	G	)	19	30	512	0.0555707	0.034911	0.0709221
276	G	)	14	14	596	0.0402919	0.0158799	0.0825227
277	C	)	35	52	295	0.0990922	0.0574528	0.0408286
278	G	.	290	927	3902	0.763725	0.843103	0.539815
279	A	.	52	246	8485	0.143135	0.259891	1
280	C	.	81	229	7802	0.220383	0.237586	0.985889
281	G	.	69	617	3677	0.185538	0.628428	0.510908
282	A	.	49	276	1859	0.130199	0.277104	0.259095
283	U	.	12	32	363	0.0315037	0.0316632	0.0507473
284	C	)	49	60	180	0.127081	0.058497	0.0252407
285	C	)	10	22	185	0.0256166	0.0211294	0.0260207
286	C	)	381	700	976	0.84731	0.656364	0.137693
287	U	.	39	103	2877	0.0978084	0.0960829	0.40711
288	A	.	46	95	4225	0.114001	0.0873797	0.599661
289	G	(	9	103	1353	0.0220378	0.0933931	0.19261
290	C	(	11	32	421	0.0266092	0.0285975	0.0601122
291	U	(	3	2	159	0.00716816	0.00176123	0.0227705
292	G	(	2	15	155	0.00471951	0.0130134	0.0222637
293	G	(	347	670	530	0.773682	0.572515	0.0763536
294	U	(	78	90	142	0.180153	0.0757687	0.0205175
295	C	(	77	97	247	0.176267	0.0804371	0.0357943
296	U	(	20	49	759	0.0453742	0.0400145	0.110315
297	G	.	43	274	2629	0.0966742	0.220295	0.383226
298	A	.	20	178	4199	0.0445553	0.140864	0.612242
299	G	.	53	818	9177	0.116986	0.634039	1
300	A	.	29	125	4118	0.0634178	0.0960317	0.602762
301	G	)	95	435	3078	0.205803	0.329626	0.452161
302	G	)	499	2113	549	0.986438	1	0.0809387
303	A	)	56	301	2481	0.119595	0.223451	0.367083
304	U	)	42	189	2206	0.0892653	0.139379	0.32756
305	G	.	45	144	457	0.09518	0.105487	0.067922
306	A	.	6	60	123	0.0126291	0.0436583	0.0182949
307	C	.	5	8	66	0.010473	0.00578185	0.0098242
308	C	)	31	30	219	0.0646148	0.0215347	0.0326232
309	A	)	7	22	170	0.0145187	0.0156842	0.0253431
310	G	)	487	692	317	0.973549	0.489943	0.0472932
311	C	)	130	170	176	0.268805	0.119527	0.0262773
312	C	)	675	2111	2642	1	1	0.394756
313	A	)	81	159	1009	0.169156	0.111033	0.150874
314	C	)	1693	6931	3952	1	1	0.590393
315	A	.	146	254	1646	0.312008	0.179982	0.245671
316	C	(	98	186	832	0.212564	0.133685	0.124064
317	U	(	17	22	606	0.0374169	0.0160354	0.0902189
318	G	(	25	87	1243	0.0558243	0.0642954	0.184755
319	G	(	99	380	1365	0.22423	0.284686	0.202562
320	A	(	333	1151	4163	0.724615	0.774568	0.616779
321	A	.	124	254	2284	0.289349	0.196632	0.337064
322	C	.	70	134	1040	0.165899	0.105721	0.152875
323	U	.	15	51	952	0.0360977	0.0409933	0.139386
324	G	.	34	144	2802	0.0830635	0.11788	0.406688
325	A	.	18	85	5090	0.0446323	0.0708421	0.732298
326	G	.	239	1299	4248	0.591533	0.839184	0.606166
327	A	.	30	200	3810	0.0769289	0.173175	0.539186
328	C	.	2246	2930	9729	1	1	0.99997
329	A	.	23	74	2678	0.0615258	0.0669657	0.373969
330	C	.	26	36	4228	0.071177	0.0333503	0.588075
331	G	.	43	124	3118	0.120405	0.117534	0.431956
332	G	.	69	262	1890	0.197524	0.253958	0.260786
333	U	)	6	33	446	0.0175512	0.0326951	0.0612928
334	C	)	11	28	59	0.0328652	0.028342	0.00807554
335	C	)	21	45	424	0.0638021	0.0465151	0.0577922
336	A	)	12	26	1038	0.0370637	0.0274332	0.140889
337	G	)	104	259	1958	0.326466	0.278834	0.264644
338	A	.	16	31	1769	0.0510327	0.034039	0.238088
339	C	(	11	26	500	0.0356399	0.0291067	0.067009
340	U	(	1	16	220	0.00329044	0.0182551	0.0293583
341	C	(	6	16	94	0.0200454	0.0185984	0.0124903
342	C	(	12	35	423	0.0406961	0.0414348	0.0559648
343	U	.	131	226	2689	0.450579	0.272399	0.353787
344	A	.	4	25	1874	0.0139509	0.030669	0.245179
345	C	.	3	43	9766	0.0106078	0.0536733	0.998854
346	G	.	2	47	7251	0.00716824	0.0596745	0.893089
347	G	)	4	13	804	0.0145293	0.0167846	0.10426
348	G	)	22	54	877	0.0809712	0.0708793	0.113548
349	A	)	3	6	604	0.0111861	0.0080042	0.0780782
350	G	)	155	275	836	0.585419	0.372759	0.107777
351	G	.	26	45	644	0.0994525	0.0619624	0.0825528
352	C	.	137	330	2681	0.530641	0.461471	0.341707
353	A	.	13	56	4608	0.0509793	0.0795117	0.583209
354	G	)	6	26	821	0.0238181	0.037474	0.103093
355	C	)	28	90	596	0.1125	0.131648	0.0742473
356	A	)	5	21	1536	0.020272	0.0311594	0.189822
357	G	)	13	40	1196	0.0531821	0.0601921	0.146615
358	U	)	2	2	541	0.00825492	0.00305165	0.0657821
359	G	)	6	5	781	0.0249839	0.00773423	0.0941881
360	G	.	2	11	699	0.00840104	0.0172465	0.083604
361	G	)	13	49	2140	0.0550816	0.0778556	0.253828
362	G	.	63	149	793	0.269235	0.239877	0.0932701
363	A	.	159	522	469	0.685307	0.8077	0.054696
364	A	.	205	482	454	0.831893	0.79645	0.0524953
365	U	.	332	384	3411	0.943766	0.642588	0.391018
366	A	.	128	406	441	0.565919	0.687938	0.0501153
367	U	(	59	206	7835	0.262809	0.352888	0.861103
368	U	.	22	63	4626	0.0987256	0.109095	0.518299
369	G	(	4	27	937	0.0180737	0.0471856	0.104415
370	C	(	229	615	2183	0.91476	0.900669	0.241092
371	A	(	17	42	494	0.0776432	0.0747145	0.0540667
372	C	.	161	482	4816	0.737727	0.864839	0.521894
373	A	.	96	495	2635	0.441388	0.88124	0.2827
374	A	.	82	373	12083	0.378056	0.678176	1
375	U	(	16	47	7494	0.0739693	0.0860153	0.791374
376	G	(	3	18	2663	0.0139072	0.0331571	0.279675
377	G	(	15	29	652	0.0697256	0.0537662	0.0680974
378	G	(	14	19	536	0.0652543	0.0354531	0.0556717
379	C	(	9	8	294	0.042063	0.0150232	0.0303663
380	G	.	1	9	145	0.00468631	0.0170086	0.0148927
381	C	.	14	173	832	0.0656628	0.329011	0.0849717
382	A	.	10	98	6736	0.0469409	0.187547	0.684046
383	A	.	5	93	10254	0.0234585	0.178707	0.962806
384	G	)	5	9	701	0.0234465	0.0173647	0.0705514
385	C	)	4	7	193	0.0187009	0.0134962	0.0193609
386	C	)	6	26	364	0.027967	0.0500927	0.0363955
387	U	)	9	24	333	0.0418238	0.0462062	0.0331866
388	G	)	80	345	631	0.370641	0.663736	0.062678
389	A	.	48	231	5724	0.221709	0.444094	0.566693
390	U	)	12	26	1760	0.0552584	0.0499486	0.173668
391	G	)	6	24	228	0.0275174	0.0459988	0.022423
392	C	)	27	80	954	0.123326	0.152971	0.0935095
393	A	)	19	43	3129	0.0864308	0.0820293	0.305672
394	G	.	12	36	780	0.0543644	0.0684639	0.0759423
395	C	)	8	15	137	0.0360939	0.028434	0.0132936
396	C	)	134	459	2169	0.601898	0.866249	0.209754
397	A	.	58	286	12440	0.258688	0.535613	1
398	U	)	5	38	3573	0.0220935	0.0705013	0.343698
399	G	)	10	50	1504	0.0436517	0.0918694	0.144186
400	C	)	18	24	379	0.0776094	0.0436675	0.0362112
401	C	)	70	95	627	0.298067	0.171149	0.0597027
402	G	)	5	24	945	0.0210228	0.0428079	0.0896758
403	C	)	49	62	1791	0.203401	0.109477	0.169376
404	G	.	245	336	8045	0.884734	0.587275	0.758209
405	U	.	58	138	4983	0.235251	0.238731	0.468095
406	G	(	39	134	588	0.15657	0.229411	0.0550549
407	U	(	108	276	978	0.429103	0.467576	0.09127
408	A	(	25	102	3027	0.0981437	0.170872	0.281428
409	U	(	3	21	2187	0.0116347	0.0347631	0.202564
410	G	.	60	129	1316	0.229843	0.210986	0.121031
411	A	.	38	99	4851	0.143762	0.159955	0.442974
412	A	.	18	120	10367	0.0671758	0.191285	0.925054
413	G	.	63	156	591	0.231888	0.245289	0.0531335
414	A	.	32	76	3999	0.116146	0.117853	0.357036
415	A	.	4	21	4409	0.0143076	0.0320921	0.390893
416	G	(	7	15	2035	0.0246698	0.0225854	0.178908
417	G	(	11	18	482	0.0381877	0.0266975	0.041997
418	C	(	8	24	244	0.0273517	0.0350567	0.0210683
419	C	(	63	94	650	0.212078	0.135191	0.0556144
420	U	.	122	216	4053	0.404268	0.305791	0.343596
421	U	.	6	35	3406	0.0195662	0.048762	0.286072
422	C	.	5	79	18105	0.0160419	0.108285	0.996597
423	G	.	12	55	11792	0.0378689	0.074151	0.931362
424	G	)	14	39	1850	0.0434433	0.0517023	0.151841
425	G	)	438	642	1056	0.946847	0.760013	0.0861307
426	U	)	109	180	1214	0.328032	0.230604	0.098395
427	U	)	39	143	1881	0.115771	0.180047	0.151491
428	G	.	151	309	493	0.441005	0.382234	0.039452
429	U	.	171	366	880	0.491221	0.444666	0.0699461
430	A	.	94	335	1179	0.265523	0.399611	0.093075
431	A	.	40	128	5918	0.111071	0.149863	0.463993
432	A	.	26	106	5787	0.0709503	0.121766	0.450596
433	G	)	92	345	1256	0.246646	0.388701	0.0971181
434	U	)	231	564	2337	0.606078	0.616716	0.179442
435	A	)	27	86	1326	0.0698886	0.093061	0.101098
436	C	)	354	781	3174	0.807328	0.70436	0.24028
437	U	.	65	157	2937	0.161919	0.163339	0.220752
438	U	(	580	1294	7067	0.951673	0.861298	0.527355
439	U	.	61	194	1351	0.146163	0.194463	0.100085
440	C	(	516	2645	8164	0.901281	1	0.600395
441	A	.	37	206	19686	0.0856703	0.19934	1
442	G	(	17	25	623	0.0387866	0.0237735	0.0452117
443	C	(	6	18	120	0.0134863	0.0168157	0.00865684
444	G	(	5	5	214	0.0110694	0.00458737	0.0153459
445	G	(	5	10	183	0.0109001	0.00900741	0.0130284
446	G	(	15	22	1237	0.0321927	0.0194482	0.0874271
447	G	.	52	92	1685	0.109841	0.0797895	0.11822
448	A	.	14	54	9032	0.0290988	0.0459294	0.629022
449	G	.	32	87	4415	0.0654285	0.0725417	0.305197
450	G	(	210	370	3203	0.422267	0.30232	0.21976
451	A	.	95	199	4923	0.18781	0.159269	0.335228
452	A	.	23	65	8787	0.0446913	0.050935	0.593805
453	G	.	18	81	9532	0.0343666	0.0621176	0.639227
454	G	.	47	167	8781	0.0881442	0.125275	0.584329
455	G	(	148	221	1219	0.272551	0.162086	0.0804884
456	A	(	33	43	499	0.0596546	0.0308175	0.0326903
457	G	(	53	95	834	0.094015	0.0664957	0.054206
458	U	(	73	82	1064	0.127022	0.0560243	0.0686053
459	A	(	202	268	765	0.344647	0.178619	0.0489311
460	A	(	53	49	391	0.0886334	0.0318381	0.0248073
461	A	(	28	60	644	0.0458775	0.0379816	0.0405264
462	G	(	145	321	1389	0.232672	0.19783	0.0866912
463	U	.	172	648	1719	0.270175	0.38842	0.1064
464	U	.	203	659	4234	0.311999	0.384827	0.259882
465	A	.	265	1538	3871	0.398168	0.807752	0.235601
466	A	.	127	1125	3546	0.186619	0.621972	0.213989
467	U	.	586	2002	23848	0.759479	0.973374	1
468	A	.	18	147	7520	0.0254357	0.0794863	0.446285
469	C	.	29	122	1601	0.040305	0.0652867	0.0942393
470	C	)	60	122	2698	0.0819934	0.0646052	0.157507
471	U	)	120	199	4151	0.161194	0.104269	0.240323
472	U	)	14	49	991	0.0184802	0.0254006	0.0568949
473	U	)	20	21	544	0.0259349	0.0107687	0.0309688
474	G	)	6	14	608	0.00764085	0.0071009	0.034318
475	C	)	132	202	1307	0.165027	0.101327	0.0731403
476	U	)	27	29	334	0.0331272	0.014385	0.0185292
477	C	)	1001	1359	11227	0.942589	0.666206	0.617406
478	A	.	441	2178	5642	0.523195	0.985512	0.307784
479	U	.	127	843	30408	0.148487	0.406629	1
480	U	.	34	138	9523	0.0391677	0.066084	0.514679
481	G	.	1151	3030	17532	1	1	0.944438
482	A	.	29	186	13720	0.0325344	0.0882529	0.743192
483	C	)	72	169	3938	0.0798449	0.0800344	0.214086
484	G	.	1148	2000	2421	0.999651	0.94535	0.13209
485	U	.	211	1410	2740	0.22952	0.666588	0.15003
486	U	.	245	1580	19466	0.264478	0.747086	1
487	A	.	27	365	13477	0.0289233	0.172616	0.744652
488	C	)	15	54	778	0.0159445	0.0255422	0.0438411
489	C	)	6	19	376	0.00632818	0.00898863	0.0215254
490	C	)	106	269	2199	0.110921	0.127282	0.127863
491	G	)	109	178	425	0.113159	0.0842385	0.0250933
492	C	)	137	234	1259	0.141095	0.11076	0.0754651
493	A	.	100	266	7022	0.102162	0.125928	0.423729
494	G	.	407	1113	3916	0.412435	0.527001	0.237448
495	A	.	230	568	7632	0.23117	0.268992	0.464998
496	A	)	141	313	5432	0.140551	0.148256	0.332545
497	G	)	1039	1903	2442	0.954026	0.901532	0.150212
498	A	.	312	847	19055	0.309824	0.402157	0.997823
499	A	.	446	833	18228	0.444885	0.396392	0.981595
500	G	(	47	113	2550	0.0470929	0.053892	0.161587
501	C	(	467	901	4438	0.470013	0.430659	0.285282
502	A	(	102	221	1498	0.103115	0.105868	0.0976634
503	C	(	139	170	669	0.141141	0.0816166	0.0442276
504	C	(	44	80	1098	0.0448747	0.0384926	0.0733019
505	G	(	70	242	6917	0.0717048	0.116696	0.463985
506	G	(	577	1123	4919	0.593635	0.542718	0.331173
507	C	(	2344	4078	901	1	1	0.060882
508	U	.	1451	2446	2396	1	1	0.162492
509	A	.	284	1379	8522	0.306629	0.678611	0.580043
510	A	.	30	137	3414	0.033309	0.069135	0.233212
511	C	(	82	184	2476	0.0935555	0.0945173	0.169747
512	U	(	20	69	1353	0.0234308	0.0360682	0.0930584
513	C	(	4	9	119	0.00480865	0.00478596	0.00821123
514	C	(	24	28	410	0.0295868	0.0151429	0.028382
515	G	(	18	62	356	0.0227413	0.0340917	0.0247232
516	U	.	23	23	104	0.0297626	0.012855	0.00724564
517	G	.	41	153	1103	0.0543105	0.0868975	0.0770911
518	C	.	114	227	270	0.154501	0.13098	0.018931
519	C	.	122	341	3231	0.169078	0.199843	0.22726
520	A	.	170	587	8002	0.240807	0.349322	0.564621
521	G	(	77	202	414	0.111429	0.122037	0.029304
522	C	(	131	283	3840	0.193586	0.173532	0.27266
523	A	.	22	208	8721	0.0331842	0.129425	0.619843
524	G	)	71	431	7289	0.109269	0.272082	0.520801
525	C	)	36	61	2231	0.0565062	0.0390599	0.159902
526	C	)	151	399	4860	0.241636	0.2591	0.349412
527	G	)	193	290	3281	0.314756	0.190942	0.236619
528	C	)	20	42	1014	0.0332296	0.0280335	0.0733533
529	G	.	5	92	833	0.0084605	0.0622391	0.0604451
530	G	.	231	961	742	0.397949	0.638896	0.054007
531	U	.	266	632	740	0.466389	0.439989	0.0540261
532	A	.	687	2040	1693	0.834663	0.9702	0.12398
533	A	.	332	1253	1163	0.597535	0.757537	0.0854264
534	U	.	1850	3424	15048	1	1	0.961851
535	A	.	18	72	2580	0.0348551	0.0538968	0.190998
536	C	)	17	23	978	0.0340842	0.01762	0.0727483
537	G	)	10	15	660	0.0205462	0.0116993	0.0493278
538	G	)	17	54	698	0.0355294	0.0427432	0.0523924
539	A	)	2	11	1572	0.00425062	0.00883437	0.118501
540	G	)	21	43	2219	0.0453738	0.0350325	0.167984
541	G	)	146	242	2192	0.320616	0.199963	0.166642
542	G	)	171	341	4077	0.38156	0.285716	0.311251
543	U	)	44	89	1580	0.0997343	0.075602	0.121128
544	G	)	26	60	747	0.0598528	0.0516627	0.0575068
545	C	)	148	388	1332	0.345932	0.33858	0.102969
546	A	.	86	202	7711	0.204054	0.178611	0.59856
547	A	)	41	107	6058	0.0987306	0.0958504	0.472188
548	G	)	46	78	2419	0.112397	0.0707758	0.189322
549	C	)	27	55	744	0.066735	0.0505177	0.0584673
550	G	)	60	123	484	0.149995	0.114344	0.0381549
551	U	)	76	180	451	0.191903	0.169281	0.035665
552	U	)	84	167	1430	0.214165	0.158686	0.112944
553	A	)	602	828	1543	0.92449	0.774368	0.121531
554	A	)	153	273	2106	0.398077	0.264738	0.165414
555	U	)	10	26	1678	0.0262627	0.0254629	0.13143
556	C	)	11	28	1200	0.0291581	0.0276905	0.0937277
557	G	.	11	35	3377	0.0294271	0.0349493	0.262135
558	G	.	81	274	2304	0.218672	0.276235	0.176822
559	A	.	180	606	957	0.489757	0.616658	0.0726057
560	A	.	152	601	1036	0.417783	0.617449	0.0776899
561	U	.	96	529	2874	0.266211	0.54856	0.212999
562	U	.	125	802	17902	0.349687	0.826445	0.996293
563	A	.	27	160	11546	0.0761927	0.16899	0.818719
564	C	.	15	57	2048	0.0426962	0.0607501	0.148785
565	U	.	5	9	1634	0.0143544	0.00967857	0.11832
566	G	.	1	8	1485	0.00289533	0.00868002	0.107178
567	G	(	52	92	1992	0.151829	0.100704	0.143297
568	G	(	143	208	4252	0.420199	0.229473	0.304864
569	C	(	73	79	582	0.21587	0.0878373	0.0413984
570	G	(	172	384	428	0.511294	0.429231	0.030088
571	U	(	322	809	2230	0.914031	0.894893	0.154911
572	A	.	153	435	1997	0.459565	0.491394	0.137063
573	A	.	75	273	18769	0.226441	0.31001	1
574	A	.	51	173	22253	0.154772	0.197478	1
575	G	(	49	137	13765	0.149463	0.157196	0.90836
576	C	.	12	21	1042	0.0367894	0.0242203	0.0707895
577	G	(	1	7	222	0.00308131	0.0081149	0.0151931
578	C	(	271	583	2942	0.816745	0.677791	0.202818
579	A	(	5	20	791	0.0154152	0.0232796	0.0549273
580	C	(	28	42	1930	0.0861552	0.0488145	0.134988
581	G	.	23	71	1989	0.0706306	0.082397	0.140111
582	C	.	65	321	6591	0.199213	0.371972	0.467595
583	A	.	8	24	2425	0.02447	0.0277695	0.173256
584	G	(	6	20	2013	0.018316	0.0231067	0.144529
585	G	(	6	11	799	0.0182796	0.0126897	0.0576476
586	C	(	24	29	1019	0.0729724	0.0334044	0.0738792
587	G	.	10	20	1033	0.0303444	0.023003	0.0752577
588	G	(	20	43	311	0.0605673	0.049382	0.0227669
589	U	(	19	47	837	0.0574235	0.0538945	0.0615676
590	U	(	15	45	671	0.0452432	0.0515233	0.0495932
591	U	(	10	17	521	0.0301014	0.019435	0.0386901
592	G	(	50	63	966	0.150203	0.0719148	0.0720764
593	U	(	27	63	910	0.0809456	0.0718059	0.0682183
594	U	(	34	82	1139	0.101725	0.0933199	0.0857862
595	A	.	12	20	980	0.03583	0.0227264	0.0739014
596	A	(	3	33	1783	0.00893927	0.0374415	0.13462
597	G	(	135	300	3261	0.401447	0.339858	0.246514
598	U	(	3	10	264	0.00890282	0.0113113	0.0199814
599	C	(	14	26	1186	0.0414614	0.0293645	0.0898747
600	A	(	8	13	250	0.0236436	0.0146598	0.0189681
601	G	(	79	110	2326	0.232925	0.12368	0.176694
602	A	(	18	25	444	0.0528376	0.0279622	0.0337694
603	U	(	134	163	1246	0.391049	0.181308	0.0948826
604	G	(	38	44	631	0.109698	0.04857	0.0481089
605	U	(	17	42	1618	0.0481557	0.045854	0.123297
606	G	(	525	1137	5977	0.999645	0.994279	0.455231
607	A	.	375	838	4840	0.972627	0.891237	0.368443
608	A	.	120	702	5215	0.327492	0.747991	0.396785
609	A	.	68	655	11579	0.184384	0.693746	0.843507
610	U	.	12	82	7174	0.0323274	0.0863292	0.545855
611	C	.	23	86	6054	0.0615566	0.0899934	0.46089
612	C	(	14	44	1620	0.0372232	0.0457633	0.123398
613	C	(	28	38	821	0.0739543	0.0392812	0.0625714
614	C	(	42	63	1514	0.110193	0.0647234	0.115451
615	G	(	1	6	868	0.00260608	0.00612597	0.0662262
616	G	(	92	138	1650	0.237697	0.14002	0.12596
617	G	(	149	278	6423	0.381626	0.280301	0.490597
618	C	.	661	1970	3752	1	1	0.28674
619	U	.	107	547	4109	0.270533	0.54523	0.314195
620	C	.	385	858	6520	0.941599	0.847657	0.498826
621	A	.	212	1317	23722	0.532229	1	1
622	A	.	20	384	24337	0.0500633	0.377578	1
623	C	)	21	33	1539	0.0524121	0.0323334	0.121984
624	C	)	37	61	1465	0.0919572	0.0594905	0.118752
625	U	)	6	27	656	0.0148491	0.0262091	0.0543539
626	G	)	25	33	332	0.0616089	0.0318452	0.0281051
627	G	)	98	107	1293	0.240479	0.102646	0.111782
628	G	)	163	303	975	0.398271	0.288941	0.0860425
629	A	.	181	519	5045	0.440354	0.49196	0.454282
630	A	.	52	152	3091	0.125965	0.143214	0.283888
631	C	.	65	194	4153	0.156775	0.18168	0.38889
632	U	)	44	276	15641	0.105663	0.256899	0.984428
633	G	)	14	52	2119	0.0334733	0.0481047	0.206443
634	C	)	63	104	3134	0.149969	0.0956164	0.311554
635	A	)	59	76	775	0.139829	0.0694401	0.078583
636	U	)	10	20	529	0.0235949	0.0181597	0.05469
637	C	)	36	51	1000	0.0845641	0.0460164	0.10537
638	U	)	7	17	335	0.0163696	0.0152418	0.0359645
639	G	)	957	1476	2414	1	1	0.263954
640	A	)	83	171	261	0.193133	0.152025	0.029057
641	U	.	87	185	3931	0.202342	0.16413	0.445445
642	A	.	10	54	1152	0.0232464	0.0478088	0.132828
643	C	)	13	54	2338	0.0302057	0.0477093	0.274221
644	U	)	3	20	531	0.00696715	0.0176333	0.0632593
645	G	)	8	19	758	0.01857	0.0167166	0.0915846
646	G	)	5	25	358	0.0116006	0.0219495	0.0437278
647	C	)	76	131	1173	0.176244	0.114774	0.144825
648	A	)	4	25	308	0.00927146	0.0218573	0.0384341
649	A	)	25	27	605	0.0579184	0.0235562	0.0762945
650	G	)	61	76	1127	0.141252	0.0661662	0.14361
651	C	)	267	345	1137	0.617965	0.299724	0.146386
652	U	.	101	135	1856	0.233648	0.117035	0.241407
653	U	.	21	147	9554	0.0485566	0.127167	0.885565
654	G	.	75	122	2920	0.173332	0.105315	0.386579
655	A	(	6	26	683	0.0138598	0.0223963	0.0910286
656	G	(	21	30	618	0.0484854	0.0257866	0.0829097
657	U	(	3	6	169	0.0069231	0.00514626	0.0228215
658	C	(	137	160	2055	0.316	0.136939	0.279313
659	U	(	4	9	206	0.00922177	0.00768622	0.0281807
660	C	(	17	44	781	0.0391733	0.037496	0.10749
661	G	(	19	54	534	0.0437605	0.0459183	0.0739392
662	U	(	15	36	785	0.0345308	0.0305459	0.109346
663	A	.	11	62	2111	0.0253102	0.0524926	0.295807
664	G	.	38	519	14582	0.0873923	0.438457	1
665	A	.	3	24	1930	0.006896	0.0202313	0.274469
666	G	(	5	6	156	0.0114877	0.00504676	0.0223807
667	G	(	19	16	220	0.0436318	0.0134285	0.0318384
668	G	(	53	74	642	0.12165	0.0619707	0.0937152
669	G	(	59	51	392	0.135355	0.0426155	0.0577133
670	G	(	395	490	1026	0.90253	0.408541	0.152342
671	G	(	776	1383	1135	1	1	0.16995
672	U	(	181	383	1306	0.417798	0.319309	0.19698
673	A	(	70	151	1066	0.162456	0.12616	0.161944
674	G	.	537	841	634	0.997992	0.704159	0.0970077
675	A	.	389	986	458	0.902992	0.827331	0.0705779
676	A	.	145	794	379	0.348674	0.668477	0.0588175
677	U	(	219	1183	3792	0.532357	0.975023	0.592169
678	U	(	16	49	923	0.0401967	0.0416934	0.145035
679	C	(	11	38	112	0.0283369	0.0325927	0.0177078
680	C	(	94	124	492	0.248148	0.1072	0.0782267
681	A	(	20	22	104	0.0540733	0.0191693	0.0166284
682	G	(	71	60	127	0.196489	0.0526889	0.0204191
683	G	(	34	150	818	0.0962622	0.132745	0.132248
684	U	(	53	112	278	0.153437	0.0998793	0.0451927
685	G	.	585	1139	745	1	0.962376	0.121774
686	U	.	72	421	4633	0.21882	0.381768	0.761419
687	A	.	50	354	5900	0.155976	0.323921	0.918272
688	G	(	12	88	2489	0.0383983	0.0812459	0.413498
689	C	(	42	63	343	0.137073	0.0586249	0.0572885
690	G	(	96	217	1604	0.319434	0.203515	0.269333
691	G	.	128	703	5119	0.434077	0.664449	0.862217
692	U	.	34	165	1667	0.11747	0.157293	0.281807
693	G	.	332	1367	5044	0.862526	1	0.850048
694	A	.	66	814	1019	0.237224	0.766424	0.171195
695	A	.	330	1397	821	0.867723	1	0.137501
696	A	.	82	560	4878	0.30811	0.56127	0.814413
697	U	)	54	403	4604	0.207634	0.412448	0.766257
698	G	)	18	133	2250	0.0707884	0.138441	0.373296
699	C	)	50	69	345	0.201016	0.0730277	0.0570581
700	G	.	128	492	558	0.52184	0.529312	0.0919933
701	U	.	86	506	3201	0.362009	0.55231	0.526049
702	A	.	78	167	3406	0.336248	0.188938	0.557956
703	G	.	141	558	4326	0.594577	0.615939	0.705387
704	A	.	11	71	1723	0.0497918	0.0850126	0.279642
705	G	.	161	751	1642	0.660424	0.785238	0.265251
706	A	)	45	172	604	0.214117	0.217664	0.0971132
707	U	)	16	70	467	0.0779061	0.0908963	0.0746531
708	C	)	35	41	308	0.174303	0.0545935	0.0488872
709	U	)	18	25	89	0.0916391	0.0341144	0.0140257
710	G	)	7	5	113	0.0363042	0.00698194	0.01768
711	G	)	73	103	132	0.385321	0.147104	0.0205033
712	A	)	37	57	230	0.197367	0.0828129	0.0354451
713	G	)	21	41	909	0.113192	0.0605783	0.138977
714	G	.	39	116	484	0.212393	0.174253	0.0734087
715	A	.	36	324	457	0.198066	0.493906	0.0687564
716	A	.	16	150	268	0.0889234	0.232726	0.0399943
717	U	)	73	213	2536	0.409792	0.335723	0.375362
718	A	.	14	63	1718	0.079051	0.100431	0.252193
719	C	.	2	12	271	0.0113359	0.0193211	0.0394509
720	C	.	15	20	550	0.0853405	0.0325208	0.079334
721	G	.	10	46	2942	0.057108	0.0755315	0.419932
722	G	.	44	324	8931	0.251977	0.534318	0.992933
723	U	.	13	49	6838	0.0746549	0.0812876	0.931914
724	G	.	26	177	7068	0.149594	0.294512	0.939205
725	G	(	30	105	5945	0.172935	0.175233	0.815622
726	C	(	24	61	3144	0.13861	0.102106	0.427365
727	G	.	47	323	1426	0.271958	0.54162	0.192034
728	A	.	23	197	5837	0.133337	0.331712	0.778665
729	A	.	13	46	6266	0.075506	0.0776845	0.825612
730	G	.	13	138	5151	0.0756479	0.23374	0.674377
731	G	)	15	48	3699	0.0874497	0.0815399	0.479782
732	C	)	4	10	1150	0.0233636	0.0170373	0.147764
733	G	.	3	24	3032	0.0175554	0.0410089	0.385897
734	G	)	4	27	1270	0.0234509	0.0462693	0.160095
735	C	)	2	6	78	0.0117473	0.0103119	0.00972509
736	C	)	72	121	311	0.423687	0.20856	0.038347
737	C	)	113	115	201	0.651625	0.19879	0.0245045
738	C	)	51	87	177	0.300767	0.150822	0.0213327
739	C	)	72	101	200	0.425075	0.175595	0.0238269
740	U	)	7	7	364	0.041356	0.0121887	0.0428592
741	G	.	7	145	20706	0.0413411	0.252541	1
742	G	.	74	262	1716	0.436593	0.456147	0.197608
743	A	)	2	6	511	0.0117817	0.0104289	0.0582319
744	C	)	7	9	472	0.0411015	0.0156073	0.0532213
745	G	)	11	22	287	0.0642813	0.0380632	0.032017
746	A	)	92	207	9027	0.532377	0.356917	0.862368
747	A	.	26	65	5725	0.148968	0.111691	0.624444
748	G	)	23	46	844	0.130007	0.078597	0.0909217
749	A	)	2	2	38	0.0111507	0.00339549	0.00404248
750	C	)	27	29	477	0.148454	0.0489191	0.0500973
751	U	)	2	13	535	0.0108424	0.0217878	0.0553986
752	G	.	67	119	1247	0.358055	0.198147	0.127283
753	A	.	11	17	1194	0.0579371	0.0281217	0.12011
754	C	.	21	30	1036	0.108988	0.0493001	0.102686
755	G	)	3	4	127	0.0153385	0.00652981	0.0124004
756	C	)	31	39	516	0.155745	0.0631866	0.0496205
757	U	)	8	40	850	0.0394817	0.0643153	0.0804837
758	C	.	189	511	1657	0.699155	0.698222	0.154449
759	A	.	9	30	6118	0.0429239	0.0474994	0.560727
760	G	.	40	90	4469	0.187689	0.141393	0.402631
761	G	)	15	31	713	0.0692271	0.0483211	0.0631265
762	U	)	14	25	597	0.0635327	0.0386141	0.0519263
763	G	)	11	14	288	0.0490706	0.0214254	0.0246012
764	C	)	10	27	237	0.0437215	0.0408277	0.0198756
765	G	.	94	151	724	0.402634	0.225417	0.0595891
766	A	.	103	292	1288	0.427935	0.429838	0.104003
767	A	.	56	125	6459	0.228564	0.181345	0.511487
768	A	.	15	77	6828	0.0597085	0.110069	0.530072
769	G	(	2	5	560	0.00775929	0.00704092	0.0426016
770	C	(	9	6	515	0.0340085	0.00832138	0.038376
771	G	(	22	28	377	0.0806069	0.0380943	0.0275055
772	U	(	20	27	1302	0.0709836	0.0357405	0.0929641
773	G	(	7	26	3175	0.0240409	0.0334602	0.221684
774	G	(	4	5	1675	0.0132277	0.00625039	0.114306
775	G	.	99	135	4292	0.314434	0.163786	0.286118
776	G	.	360	438	8014	0.730295	0.477761	0.520779
777	A	.	90	226	11602	0.263198	0.257064	0.679406
778	G	(	96	238	1576	0.268815	0.261942	0.0984491
779	C	(	269	875	2130	0.606984	0.709723	0.130489
780	A	.	109	196	983	0.279162	0.201283	0.0590364
781	A	.	276	1021	10193	0.598743	0.74199	0.583722
782	A	.	29	98	5836	0.0688505	0.0941313	0.336935
783	C	(	40	144	7779	0.0919506	0.134047	0.440413
784	A	(	37	26	397	0.0822648	0.0234322	0.0220324
785	G	(	32	39	957	0.0687355	0.0339923	0.0520407
786	G	(	98	134	836	0.203114	0.112822	0.044526
787	A	.	220	500	934	0.438418	0.405313	0.048701
788	U	.	323	770	2004	0.596698	0.582062	0.102252
789	U	.	164	491	14499	0.312226	0.377298	0.701238
790	A	.	43	189	20314	0.080103	0.141277	0.834618
791	G	.	431	1562	7115	0.669578	0.872981	0.342014
792	A	.	166	675	4428	0.29655	0.480605	0.209174
793	U	.	342	1209	20194	0.573035	0.734675	0.817772
794	A	.	20	180	15328	0.034411	0.124147	0.694158
795	C	.	7	89	6819	0.0118308	0.0604151	0.308997
796	C	)	11	9	986	0.0182566	0.00601141	0.0442031
797	C	)	77	99	851	0.125453	0.0650477	0.0377396
798	U	)	31	34	611	0.0495635	0.0219694	0.0268009
799	G	)	40	80	741	0.0627357	0.0508219	0.032145
800	G	.	269	524	517	0.413711	0.327178	0.0221778
801	U	.	112	277	9725	0.168663	0.169794	0.412474
802	A	.	29	92	9914	0.0427375	0.0553415	0.415698
803	G	)	72	558	9193	0.103788	0.329277	0.381023
804	U	)	8	154	6892	0.0112743	0.0891144	0.282322
805	C	)	6	15	314	0.00826251	0.00850842	0.0127108
806	C	)	404	742	14880	0.530676	0.412397	0.594488
807	A	)	4	19	371	0.00526862	0.0103427	0.0146635
808	C	)	116	162	1643	0.149574	0.0863327	0.0641621
809	G	)	948	1488	1656	1	0.757443	0.0638872
810	C	)	1508	2511	5975	1	0.999751	0.227688
811	C	.	153	212	4631	0.185614	0.107088	0.174284
812	G	.	733	1784	1714	0.856568	0.876953	0.063649
813	U	.	927	2360	4116	0.996016	0.991676	0.150791
814	A	.	477	1207	11782	0.555829	0.591126	0.425754
815	A	.	1190	3300	28296	1	1	0.95533
816	A	.	746	1126	37767	0.866118	0.544953	1
817	C	.	227	809	20701	0.265206	0.389796	0.721134
818	G	.	680	2098	11357	0.795625	0.958906	0.393718
819	A	.	516	986	46600	0.611616	0.472868	1
820	U	.	278	631	29486	0.332573	0.302557	0.983625
821	G	(	206	418	5186	0.248706	0.200262	0.177633
822	U	(	4	27	2196	0.00483742	0.0128929	0.075126
823	C	(	44	45	1474	0.0533016	0.0214169	0.0503642
824	G	(	174	286	3406	0.21114	0.135663	0.116235
825	A	(	22	77	1875	0.0267408	0.0364029	0.0639084
826	C	(	260	415	7632	0.316559	0.195541	0.259812
827	U	.	103	310	16745	0.125617	0.145576	0.569339
828	U	.	42	193	33096	0.0513083	0.0903271	1
829	G	(	12	31	3858	0.0146841	0.0144594	0.131233
830	G	(	52	117	3012	0.0635032	0.0543875	0.102628
831	A	(	4	7	2421	0.00487504	0.00324287	0.0826296
832	G	(	43	105	2680	0.052301	0.0484768	0.0916228
833	G	(	63	166	1810	0.0764723	0.0763768	0.0619832
834	U	(	16	58	2003	0.0193822	0.0265941	0.0687071
835	U	(	10	49	1949	0.0120893	0.0223898	0.0669664
836	G	(	14	64	4744	0.0168907	0.0291425	0.163273
837	U	(	10	27	3579	0.0120402	0.0122518	0.123382
838	G	(	11	30	2059	0.0132172	0.0135656	0.0710996
839	C	(	17	27	732	0.0203848	0.0121663	0.0253187
840	C	(	111	164	631	0.132828	0.0736393	0.0218614
841	C	.	276	476	3671	0.329329	0.21298	0.127394
842	U	.	119	841	30920	0.141585	0.374963	1
843	U	.	62	294	27329	0.0735527	0.130572	0.938448
844	G	.	50	360	26836	0.0591438	0.159261	0.929165
845	A	.	89	207	26843	0.104968	0.0912166	0.930954
846	G	)	31	60	2631	0.0364548	0.0263357	0.0959734
847	G	)	21	29	845	0.0246225	0.0126787	0.031354
848	C	)	265	391	1182	0.309797	0.170267	0.0446001
849	G	)	67	183	3276	0.0780943	0.0793734	0.125668
850	U	)	6	47	2351	0.00697277	0.0203041	0.0916596
851	G	)	9	58	3579	0.010428	0.0249557	0.141782
852	G	)	86	189	594	0.0993482	0.080994	0.0239039
853	C	)	157	232	782	0.180825	0.0990196	0.0319601
854	U	)	162	311	4935	0.186024	0.132199	0.204788
855	U	)	274	435	1705	0.313686	0.184155	0.0718221
856	C	)	54	60	756	0.0616345	0.0252968	0.0323204
857	C	)	154	235	1589	0.17524	0.0986724	0.0689295
858	G	.	38	111	5558	0.0431096	0.0464148	0.244589
859	G	.	168	497	24846	0.190009	0.206961	0.907199
860	A	.	32	172	14128	0.0360815	0.0713264	0.620784
861	G	(	37	123	1107	0.0415913	0.0507937	0.0533816
862	C	(	172	362	1261	0.192749	0.148864	0.0638438
863	U	.	208	717	3135	0.232372	0.293607	0.166271
864	A	.	495	3319	15979	0.551289	1	0.700239
865	A	)	51	216	11612	0.0566231	0.0879521	0.571128
866	C	)	139	452	16339	0.153845	0.183787	0.722586
867	G	)	89	200	4779	0.0981974	0.0812063	0.300887
868	C	)	191	329	2157	0.210078	0.133394	0.143846
869	G	.	526	1491	921	0.575818	0.603672	0.0645634
870	U	.	941	3250	1315	0.941502	1	0.0966719
871	U	.	1092	2384	2837	1	0.953773	0.218245
872	A	.	81	177	4887	0.0882777	0.0719744	0.366795
873	A	.	22	143	3408	0.0239486	0.0583954	0.286481
874	G	)	346	661	2609	0.376206	0.271065	0.230473
875	U	)	53	62	491	0.0575594	0.0255321	0.0455732
876	C	)	46	110	272	0.0498987	0.0454886	0.0264647
877	G	)	95	207	932	0.102931	0.0859582	0.0948554
878	A	)	174	257	327	0.188304	0.107164	0.0347456
879	C	)	1629	2592	1229	1	1	0.136094
880	C	)	46	100	840	0.0497751	0.04214	0.0967804
881	G	)	67	91	310	0.0724851	0.0385809	0.0371052
882	C	)	36	95	194	0.03894	0.0405206	0.0240897
883	C	)	136	194	472	0.147079	0.0832452	0.0607243
884	U	.	37	45	180	0.0399529	0.0194249	0.0239639
885	G	(	12	34	729	0.0129378	0.0147639	0.100319
886	G	(	74	122	800	0.0794233	0.0532141	0.113673
887	G	(	218	437	2300	0.232166	0.191463	0.337047
888	G	.	469	1020	5022	0.495579	0.448883	0.563434
889	A	.	106	406	3364	0.110702	0.17911	0.485744
890	G	.	350	1681	724	0.361041	0.743398	0.12318
891	U	.	1087	3631	4716	1	1	0.585685
892	A	.	43	108	920	0.04373	0.0484408	0.175233
893	C	.	22	60	708	0.0223349	0.0271843	0.142187
894	G	(	19	84	492	0.0192559	0.0384399	0.103904
895	G	(	166	250	445	0.167944	0.115541	0.0985882
896	C	(	225	305	280	0.22724	0.142346	0.0649335
897	C	(	435	517	369	0.438568	0.243638	0.0893954
898	G	.	225	392	219	0.226451	0.186513	0.0553244
899	C	.	1029	1760	1209	0.985529	0.810997	0.317922
900	A	.	115	370	1697	0.116191	0.180152	0.417696
901	A	.	27	93	1153	0.0274324	0.0458907	0.32781
902	G	)	146	283	350	0.149165	0.1415	0.103467
903	G	)	812	1239	591	0.826058	0.623952	0.181395
904	U	)	171	386	580	0.178116	0.198468	0.184578
905	U	)	376	691	372	0.397017	0.360548	0.122591
906	A	.	847	1517	284	0.863203	0.757693	0.096803
907	A	.	116	443	261	0.126776	0.237995	0.091915
908	A	.	587	1073	1083	0.632098	0.584282	0.393642
909	A	.	125	155	256	0.143297	0.0862217	0.0959881
910	C	)	1458	2002	3897	1	0.907872	0.775671
911	U	)	221	293	206	0.270877	0.172402	0.082436
912	C	)	1034	2532	1304	0.988641	0.995957	0.519199
913	A	.	146	433	286	0.196449	0.275614	0.1226
914	A	.	388	1033	690	0.486228	0.613648	0.305824
915	A	.	94	307	1394	0.143833	0.212544	0.573779
916	U	)	53	118	655	0.0869067	0.085073	0.30977
917	G	)	112	439	842	0.195928	0.326707	0.411021
918	A	)	380	1070	189	0.51495	0.665411	0.0953263
919	A	.	198	615	284	0.334253	0.446549	0.147849
920	U	.	62	143	1318	0.130305	0.129291	0.626053
921	U	(	4	22	506	0.00891212	0.0216959	0.281145
922	G	(	100	186	729	0.235438	0.193009	0.418309
923	A	(	3	8	125	0.00747609	0.00936215	0.0738611
924	C	(	7	7	96	0.0184078	0.00890619	0.0583058
925	G	(	1	7	118	0.00276734	0.0096205	0.0736101
926	G	.	2	6	83	0.00580999	0.00885841	0.0531374
927	G	(	1	8	110	0.00304265	0.0126276	0.0722265
928	G	(	2	4	52	0.00636061	0.00672196	0.0349959
929	G	(	6	6	74	0.0199077	0.0106952	0.0510151
930	C	(	9	19	30	0.0311005	0.035807	0.0210953
931	C	(	13	11	29	0.0467125	0.0218528	0.0207562
932	C	(	10	19	72	0.0373092	0.0396847	0.0524367
933	G	(	27	32	97	0.104452	0.0701027	0.0718617
934	C	.	117	379	563	0.420473	0.490664	0.424163
935	A	(	16	54	99	0.0668302	0.129513	0.0758222
936	C	(	115	433	681	0.443109	0.548416	0.530028
937	A	.	11	40	414	0.0499314	0.104481	0.327249
938	A	.	16	32	443	0.0756941	0.0870404	0.355289
939	G	(	8	17	248	0.0393804	0.0480761	0.201762
940	C	(	2	4	96	0.0102284	0.011744	0.0792102
941	G	(	7	12	46	0.0371413	0.0365199	0.0384862
942	G	(	18	48	47	0.0989488	0.151179	0.0398656
943	U	(	1	11	89	0.00568842	0.0358138	0.0764887
944	G	(	4	7	166	0.0235187	0.0235343	0.144442
945	G	.	5	8	141	0.0303547	0.0277462	0.124046
946	A	(	7	15	177	0.0438354	0.0536177	0.15742
947	G	(	45	66	15	0.290406	0.24293	0.0134746
948	C	(	238	399	470	0.700795	0.66664	0.4264
949	A	(	29	42	370	0.19864	0.163697	0.33898
950	U	(	2	18	293	0.0141067	0.072133	0.271052
951	G	(	12	32	545	0.0870842	0.131751	0.509041
952	U	(	2	3	272	0.0149214	0.0126811	0.256482
953	G	(	3	12	24	0.0229932	0.0520425	0.022845
954	G	(	42	95	92	0.330459	0.422437	0.088394
955	U	(	83	130	65	0.608005	0.578389	0.0630326
956	U	.	104	135	109	0.680762	0.599358	0.106647
957	U	.	68	112	96	0.571265	0.536523	0.0947602
958	A	.	48	116	249	0.426155	0.568532	0.247817
959	A	.	24	61	165	0.230051	0.309323	0.164954
960	U	(	27	48	272	0.2724	0.250922	0.272773
961	U	(	7	10	189	0.0744002	0.0538386	0.190127
962	C	(	5	9	67	0.055831	0.049847	0.0675538
963	G	(	8	11	50	0.0936304	0.0626258	0.0505046
964	A	.	5	24	704	0.061207	0.140351	0.712391
965	U	.	4	13	529	0.051116	0.0780345	0.536271
966	G	.	71	125	493	0.70566	0.710686	0.500677
967	C	.	4	26	204	0.0557317	0.165278	0.207549
968	A	.	23	126	636	0.334063	0.739685	0.648227
969	A	.	0	10	1045	0	0.0677802	0.970474
970	C	.	3	13	944	0.0478759	0.0909696	0.927239
971	G	.	0	3	305	0	0.0216519	0.312332
972	C	)	1	0	6	0.0173651	0	0.00614938
973	G	)	3	0	43	0.0542049	0	0.044011
974	A	)	0	1	114	0	0.00785303	0.116522
975	A	)	0	1	187	0	0.00804948	0.190879
976	G	.	3	9	76	0.058865	0.0739436	0.077366
977	A	.	1	33	346	0.0200947	0.276613	0.351261
978	A	.	1	6	264	0.0205677	0.0512907	0.267283
979	C	.	4	8	115	0.084131	0.0696908	0.116092
980	C	.	8	15	50	0.171982	0.133114	0.0503279
981	U	.	9	47	48	0.197513	0.424287	0.0480652
982	U	.	8	69	903	0.17913	0.624121	0.876427
983	A	.	1	15	598	0.0228196	0.139945	0.591908
984	C	(	1	0	31	0.0232414	0	0.0304876
985	C	(	0	5	88	0	0.0479736	0.0859871
986	U	(	0	1	4	0	0.00971066	0.00387961
987	G	(	2	2	22	0.04869	0.0196532	0.0211789
988	G	(	12	7	87	0.296554	0.0695807	0.0830368
989	U	(	9	18	28	0.225666	0.180744	0.026494
990	C	(	62	67	1	0.900119	0.670825	0.000937984
991	U	.	7	20	501	0.180569	0.203366	0.464513
992	U	.	3	8	1051	0.07844	0.0817708	0.900133
993	G	.	17	114	266	0.45027	0.952987	0.241498
994	A	.	15	34	647	0.402395	0.350096	0.581924
995	C	.	34	101	711	0.757729	0.908794	0.633464
996	A	.	6	43	356	0.164752	0.448367	0.314186
997	U	(	2	5	174	0.0555971	0.0525741	0.152101
998	C	(	1	13	148	0.0281384	0.137833	0.128129
999	C	(	15	38	1010	0.426699	0.406227	0.845492
1000	A	(	4	1	30	0.114908	0.0107318	0.0255298
1001	C	(	2	0	70	0.0580152	0	0.0591255
1002	G	(	4	4	227	0.117152	0.0432607	0.190296
1003	G	(	7	5	119	0.20698	0.0542841	0.0990036
1004	A	.	2	10	313	0.0596982	0.108985	0.258419
1005	A	.	3	10	49	0.0902355	0.108868	0.0401445
1006	G	(	6	25	156	0.181815	0.271823	0.126817
1007	U	(	2	3	71	0.0610113	0.0325702	0.0572678
1008	U	(	2	11	106	0.0610928	0.119246	0.0847757
1009	U	(	28	55	490	0.808693	0.595337	0.388547
1010	U	(	12	19	97	0.366408	0.205034	0.0762551
1011	C	(	8	11	108	0.243846	0.11834	0.0841663
1012	A	(	0	2	215	0	0.0214487	0.166087
1013	G	.	3	2	192	0.0909352	0.0213811	0.14696
1014	A	.	1	13	1109	0.0302272	0.138537	0.821976
1015	G	.	16	47	214	0.482284	0.499276	0.160954
1016	A	.	0	37	1551	0	0.391795	0.984161
1017	U	)	0	1	329	0	0.0105552	0.243583
1018	G	)	0	1	56	0	0.0105214	0.0411515
1019	A	)	1	11	193	0.0297911	0.115316	0.140759
1020	G	)	8	16	42	0.237543	0.167122	0.0303995
1021	A	)	15	20	403	0.443921	0.20814	0.289463
1022	A	)	3	15	159	0.0884897	0.155427	0.113327
1023	U	)	4	12	312	0.117594	0.123799	0.220653
1024	G	.	3	20	719	0.0879007	0.205427	0.504518
1025	U	(	3	12	2145	0.0876062	0.122714	1
1026	G	.	1	8	755	0.0290662	0.0813995	0.521848
1027	C	(	0	0	18	0	0	0.0123518
1028	C	(	2	3	85	0.0570169	0.030187	0.0579047
1029	U	.	22	40	521	0.610293	0.398812	0.352328
1030	U	.	0	5	282	0	0.0493912	0.189299
1031	C	.	1	13	1939	0.0272784	0.12722	1
1032	G	.	0	15	1135	0	0.145412	0.750295
1033	G	)	0	1	180	0	0.00960206	0.118603
1034	G	)	2	8	65	0.0519517	0.07608	0.0426043
1035	A	.	3	20	327	0.076625	0.188359	0.213202
1036	A	)	2	14	651	0.050215	0.130562	0.422198
1037	C	)	3	3	48	0.0737837	0.0275671	0.0309639
1038	C	)	0	7	265	0	0.063365	0.170031
1039	G	)	3	1	2	0.0704368	0.00889314	0.00127634
1040	U	)	0	5	10	0	0.0436707	0.00634712
1041	G	)	4	15	165	0.089094	0.128627	0.104157
1042	A	.	2	27	2074	0.0433416	0.227235	1
1043	G	)	30	102	725	0.611228	0.754469	0.45461
1044	A	)	11	19	376	0.226864	0.154285	0.235488
1045	C	.	28	88	1588	0.565039	0.676738	0.980425
1046	A	.	3	2	616	0.0593711	0.015753	0.386018
1047	G	(	0	5	193	0	0.0388479	0.121157
1048	G	(	2	5	49	0.0380223	0.0383133	0.0308143
1049	U	.	6	24	1447	0.111729	0.181338	0.90969
1050	G	(	5	6	252	0.0911599	0.0446932	0.159298
1051	C	(	5	3	45	0.0892119	0.0220259	0.0285435
1052	U	(	6	25	374	0.104717	0.180876	0.238039
1053	G	(	1	17	339	0.0170632	0.121144	0.216497
1054	C	.	34	177	409	0.530902	0.95309	0.262087
1055	A	.	3	1	150	0.0489098	0.0069399	0.096445
1056	U	(	1	0	35	0.015933	0	0.0225797
1057	G	(	4	11	40	0.0622506	0.0746397	0.025892
1058	G	(	3	11	15	0.045577	0.0737902	0.00974199
1059	C	(	10	16	37	0.14822	0.106095	0.0241104
1060	U	(	2	1	49	0.0289034	0.00655373	0.0320362
1061	G	(	108	180	143	0.936984	0.953487	0.0938031
1062	U	.	10	12	36	0.137067	0.0769107	0.0236928
1063	C	(	2	8	30	0.0267027	0.0507357	0.019809
1064	G	(	35	36	148	0.43885	0.225548	0.0980449
1065	U	.	6	8	6	0.0761271	0.0495081	0.00398779
1066	C	.	0	15	80	0	0.0909994	0.0533439
1067	A	.	2	6	951	0.0239542	0.0356684	0.636186
1068	G	(	32	43	114	0.371481	0.250383	0.076509
1069	C	(	144	209	174	1	1	0.117154
1070	U	(	3	1	107	0.0331477	0.00563387	0.0722747
1071	C	(	12	8	23	0.129607	0.0445342	0.0155855
1072	G	(	4	13	162	0.0422075	0.0714957	0.110127
1073	U	(	7	25	235	0.0721223	0.135814	0.160262
1074	G	(	127	177	299	1	0.933082	0.204555
1075	U	(	35	109	1153	0.344646	0.583173	0.791301
1076	U	(	15	57	962	0.144673	0.304216	0.662302
1077	G	.	77	103	1715	0.713065	0.548374	1
1078	U	.	22	42	753	0.206791	0.223058	0.522999
1079	G	.	181	304	949	1	1	0.662856
1080	A	.	40	109	280	0.379388	0.578514	0.196673
1081	A	)	153	288	249	1	1	0.175875
1082	A	)	79	146	1704	0.738238	0.77891	0.999343
1083	U	)	30	36	841	0.303525	0.193449	0.602553
1084	G	.	60	168	463	0.592881	0.894041	0.33472
1085	U	.	28	89	1345	0.298	0.487566	0.927553
1086	U	(	5	18	711	0.0545417	0.0998205	0.525341
1087	G	(	2	3	187	0.0223477	0.0168387	0.139941
1088	G	(	8	27	37	0.0915147	0.153366	0.0280393
1089	G	(	37	77	49	0.433079	0.442559	0.0375973
1090	U	.	35	97	114	0.419298	0.564038	0.0885511
1091	U	.	37	209	327	0.452725	1	0.257099
1092	A	.	14	58	1487	0.179907	0.346279	0.980199
1093	A	.	8	37	1176	0.10701	0.224035	0.882017
1094	G	.	23	170	805	0.318003	0.913971	0.655217
1095	U	.	2	16	714	0.0289533	0.0997035	0.591218
1096	C	)	1	2	76	0.0150512	0.0126465	0.0639309
1097	C	)	2	3	30	0.0311871	0.019245	0.0256159
1098	C	)	20	20	72	0.322717	0.130136	0.0623904
1099	G	)	6	14	16	0.0988743	0.0922806	0.0140672
1100	C	.	10	23	116	0.168223	0.153552	0.103457
1101	A	.	21	89	298	0.35985	0.600233	0.26905
1102	A	)	0	3	208	0	0.0205486	0.189951
1103	C	)	3	1	92	0.0535558	0.00693824	0.0849706
1104	G	)	0	0	46	0	0	0.0429623
1105	A	)	7	8	11	0.129768	0.0569251	0.0103877
1106	G	)	1	1	0	0.0187831	0.00719709	0
1107	C	)	9	8	196	0.171251	0.0582283	0.189155
1108	G	.	14	34	148	0.269817	0.25024	0.144366
1109	C	.	40	84	402	0.649439	0.625081	0.396298
1110	A	.	13	65	676	0.258188	0.488988	0.672798
1111	A	.	2	7	545	0.0404076	0.0532304	0.54866
1112	C	.	6	4	28	0.122755	0.0307432	0.0284828
1113	C	(	3	8	32	0.0620533	0.062138	0.0328739
1114	C	(	13	17	89	0.271827	0.133428	0.0923264
1115	U	(	7	48	77	0.147945	0.380647	0.080653
1116	U	(	12	92	276	0.256324	0.730006	0.291742
1117	A	.	11	47	440	0.237442	0.380518	0.469317
1118	U	(	1	5	35	0.0218109	0.0409032	0.0376678
1119	C	(	0	1	0	0	0.00826515	0
1120	C	(	10	21	96	0.222615	0.175343	0.105058
1121	U	(	13	26	252	0.292329	0.219289	0.277927
1122	U	(	3	12	4	0.0681363	0.102224	0.00444566
1123	U	(	12	6	39	0.275249	0.0516192	0.043678
1124	G	(	20	38	81	0.463254	0.330133	0.091407
1125	U	.	9	28	770	0.210492	0.245622	0.840278
1126	U	.	1	10	505	0.0236133	0.0885674	0.579606
1127	G	.	5	13	617	0.119193	0.116236	0.713455
1128	C	(	1	5	21	0.0240639	0.0451288	0.0244633
1129	C	(	5	4	101	0.121446	0.0364411	0.118525
1130	A	.	6	25	473	0.147087	0.22987	0.559137
1131	G	.	1	10	225	0.0246673	0.092737	0.267908
1132	C	(	2	9	3	0.0496103	0.084169	0.00359788
1133	G	(	2	3	26	0.049886	0.0282915	0.031405
1134	G	(	6	29	108	0.150258	0.275667	0.13138
1135	U	.	3	5	35	0.0754291	0.047905	0.0428775
1136	C	.	1	4	81	0.025243	0.038625	0.0999269
1137	C	.	1	5	1094	0.025343	0.0486574	0.977476
1138	G	.	3	3	225	0.0762958	0.0293631	0.281921
1139	G	.	2	8	109	0.0510417	0.0787515	0.137744
1140	C	)	1	1	2	0.0255624	0.0098914	0.00254885
1141	C	)	0	0	34	0	0	0.043695
1142	G	)	0	1	79	0	0.00998632	0.102374
1143	G	)	0	2	6	0	0.0200238	0.00783954
1144	G	)	13	13	54	0.332799	0.130488	0.0711348
1145	A	.	12	61	797	0.306649	0.61371	0.959755
1146	A	.	6	21	626	0.153049	0.211766	0.838487
1147	C	.	109	142	663	1	0.992294	0.891548
1148	U	.	4	14	67	0.101936	0.142136	0.0915451
1149	C	)	38	97	350	0.855835	0.947339	0.483384
1150	A	)	5	5	38	0.12725	0.0511903	0.0530423
1151	A	)	9	2	15	0.228549	0.0205568	0.021159
1152	A	)	1	2	2	0.0252534	0.0206201	0.00285071
1153	G	)	0	2	32	0	0.0206468	0.0460184
1154	G	)	5	10	66	0.124707	0.103331	0.0957363
1155	A	)	0	0	1	0	0	0.00146302
1156	G	.	10	17	26	0.246181	0.17426	0.0382848
1157	A	.	1	4	24	0.0243883	0.0407479	0.0354739
1158	C	(	0	11	166	0	0.111357	0.246289
1159	U	(	2	5	634	0.0477655	0.0501584	0.913235
1160	G	.	3	7	167	0.070792	0.0695799	0.248689
1161	C	(	0	0	3	0	0	0.00447676
1162	C	(	3	0	110	0.0681186	0	0.164489
1163	A	(	11	7	36	0.243871	0.0674856	0.0539306
1164	G	(	3	4	51	0.064902	0.0381551	0.0764907
1165	U	(	3	2	36	0.0631475	0.0188594	0.0540087
1166	G	.	22	51	113	0.449323	0.475018	0.169483
1167	A	.	20	64	113	0.397698	0.588701	0.169438
1168	U	.	44	93	453	0.768703	0.833943	0.679075
1169	A	.	11	41	168	0.208472	0.367105	0.251776
1170	A	.	17	77	1091	0.315947	0.680295	1
1171	A	)	0	7	201	0	0.0610134	0.300247
1172	C	)	2	2	95	0.0357026	0.0171868	0.14203
1173	U	)	0	0	16	0	0	0.0239416
1174	G	)	0	3	4	0	0.0250434	0.00599057
1175	G	)	65	95	35	0.842701	0.767437	0.0524627
1176	A	.	0	4	0	0	0.0324151	0
1177	G	)	1	1	82	0.0162024	0.00798257	0.123125
1178	G	)	10	20	55	0.159071	0.157227	0.0826546
1179	A	.	0	4	69	0	0.0309606	0.103783
1180	A	.	0	0	35	0	0	0.052617
1181	G	.	38	42	57	0.563142	0.314905	0.0856382
1182	G	.	59	88	408	0.740424	0.649135	0.612443
1183	U	.	3	6	306	0.0426991	0.043532	0.458922
1184	G	)	2	0	122	0.0279096	0	0.182806
1185	G	)	2	0	24	0.0273532	0	0.0359296
1186	G	)	1	0	2	0.0133984	0	0.00299146
1187	G	)	28	49	127	0.367363	0.331604	0.189787
1188	A	.	26	53	581	0.333889	0.352088	0.853313
1189	U	.	6	6	216	0.075382	0.0391134	0.322209
1190	G	.	20	27	213	0.245709	0.172655	0.317449
1191	A	.	3	4	7	0.0360216	0.0250814	0.0104232
1192	C	)	3	3	25	0.0351869	0.0184383	0.0371923
1193	G	)	19	28	69	0.217564	0.168611	0.102558
1194	U	.	3	5	60	0.0335176	0.0294878	0.0891008
1195	C	)	20	72	169	0.217886	0.415676	0.250741
1196	A	.	13	45	766	0.138009	0.254206	0.995014
1197	A	)	2	13	271	0.0206757	0.0718217	0.400763
1198	G	)	16	14	91	0.160954	0.0756067	0.134454
1199	U	)	1	3	1	0.00978138	0.0158286	0.0014762
1200	C	.	347	444	267	1	1	0.393796
1201	A	.	33	50	102	0.307358	0.251826	0.150305
1202	U	.	4	3	28	0.0364984	0.0147633	0.0412234
1203	C	)	62	121	345	0.552718	0.549679	0.507478
1204	A	)	12	28	406	0.105407	0.131416	0.596672
1205	U	)	2	11	323	0.017265	0.0503929	0.474268
1206	G	)	0	6	131	0	0.0268135	0.192178
1207	G	)	143	191	186	0.872175	0.659294	0.272619
1208	C	)	7	9	8	0.0573256	0.0383707	0.011698
1209	C	)	7	6	14	0.0563434	0.0250211	0.0204233
1210	C	)	18	32	57	0.142357	0.130462	0.0829559
1211	U	.	13	54	81	0.10099	0.21512	0.117606
1212	U	.	113	311	259	0.736483	0.847243	0.375157
1213	A	.	3	9	331	0.0226563	0.0343718	0.478308
1214	C	.	2	12	318	0.0149522	0.0449725	0.458428
1215	G	)	4	12	52	0.0296003	0.0441159	0.0747659
1216	A	)	0	3	6	0	0.0108148	0.00860001
1217	C	)	3	0	13	0.0217441	0	0.0185654
1218	C	)	13	18	85	0.0924003	0.061926	0.120615
1219	A	)	1	0	24	0.00696741	0	0.0337177
1220	G	)	2	3	23	0.0136542	0.00975836	0.0319332
1221	G	)	60	80	185	0.401207	0.252679	0.253801
1222	G	.	11	10	43	0.0720113	0.0306418	0.0582818
1223	C	.	47	102	42	0.30109	0.302927	0.0562332
1224	U	.	58	146	381	0.36342	0.417982	0.503827
1225	A	)	12	14	275	0.0735066	0.0393345	0.359116
1226	C	)	161	479	1325	0.903541	1	1
1227	A	.	11	9	90	0.065069	0.0242808	0.115124
1228	C	)	239	563	1739	1	1	1
1229	A	)	10	20	288	0.0584955	0.0529717	0.364868
1230	C	)	2	8	83	0.0117072	0.0211313	0.104699
1231	G	)	8	13	189	0.046759	0.0342433	0.237087
1232	U	)	1	11	241	0.00583613	0.0288946	0.300629
1233	G	)	6	4	16	0.0349643	0.0104779	0.0198467
1234	C	)	40	56	18	0.232745	0.146281	0.0222014
1235	U	)	151	267	362	0.862578	0.695492	0.443958
1236	A	.	19	34	184	0.110965	0.0885377	0.224369
1237	C	)	73	415	385	0.428553	0.986782	0.466771
1238	A	.	49	133	81	0.289146	0.348768	0.0976363
1239	A	.	40	117	1323	0.237251	0.309039	0.999917
1240	U	.	3	2	525	0.0178849	0.00532082	0.629418
1241	G	(	2	5	19	0.011984	0.0133973	0.0226784
1242	G	(	2	3	23	0.0120447	0.00809553	0.0273311
1243	C	(	2	4	54	0.0121054	0.0108702	0.0638829
1244	G	(	1	3	0	0.00608303	0.00820983	0
1245	C	(	660	700	189	1	1	0.22159
1246	A	(	25	18	1	0.154588	0.0504559	0.00116714
1247	U	(	297	365	503	1	0.923694	0.584411
1248	A	.	35	62	318	0.222076	0.179676	0.367786
1249	C	.	177	318	746	0.95154	0.848723	0.857568
1250	A	.	54	104	211	0.350782	0.308895	0.241511
1251	A	.	13	56	781	0.0852223	0.167711	0.884742
1252	A	.	6	26	758	0.0396909	0.0785082	0.860416
1253	G	(	3	13	142	0.0200242	0.0395752	0.160542
1254	A	(	3	4	105	0.020203	0.0122758	0.118235
1255	G	(	25	55	135	0.169848	0.17015	0.151404
1256	A	.	24	37	392	0.164485	0.115379	0.437856
1257	A	.	8	18	491	0.055305	0.0565748	0.546211
1258	G	(	3	2	149	0.020833	0.00631237	0.165079
1259	C	(	0	0	31	0	0	0.0342047
1260	G	.	9	20	185	0.0624203	0.0633743	0.203286
1261	A	.	1	7	406	0.00693123	0.0222249	0.444291
1262	C	.	1	3	32	0.00692686	0.00954374	0.0348729
1263	C	(	14	23	176	0.096915	0.0733127	0.191003
1264	U	(	0	0	1	0	0	0.00108071
1265	C	(	2	3	46	0.0138275	0.00960012	0.0495042
1266	G	.	3	2	171	0.0207282	0.00641261	0.183251
1267	C	.	5	18	396	0.0345252	0.0578263	0.422542
1268	G	.	27	42	421	0.186318	0.135191	0.447273
1269	A	.	4	18	587	0.0275853	0.0580518	0.62092
1270	G	)	6	11	86	0.0413517	0.035545	0.0905723
1271	A	)	0	1	49	0	0.00323343	0.0513788
1272	G	)	3	5	1	0.0204674	0.0161775	0.00104195
1273	C	.	24	34	88	0.162905	0.110077	0.0911115
1274	A	.	7	10	164	0.0472709	0.0323962	0.168717
1275	A	.	2	16	360	0.0134365	0.0518669	0.367981
1276	G	)	1	5	197	0.00668349	0.0162187	0.200068
1277	C	)	3	0	4	0.0199462	0	0.00403593
1278	G	.	4	4	251	0.026456	0.0129915	0.251599
1279	G	.	13	66	670	0.0855304	0.214495	0.667182
1280	A	.	5	10	669	0.0327226	0.0325199	0.661774
1281	C	.	22	72	388	0.143215	0.234292	0.381251
1282	C	)	38	67	208	0.246051	0.21816	0.20301
1283	U	)	6	13	62	0.0386417	0.0423563	0.0601039
1284	C	)	93	220	789	0.59281	0.703471	0.75934
1285	A	.	48	95	6	0.305798	0.309919	0.00573946
1286	U	.	57	125	329	0.361155	0.408046	0.312659
1287	A	.	55	78	388	0.346572	0.254782	0.366305
1288	A	.	19	31	1365	0.119065	0.101323	1
1289	A	.	9	14	1416	0.0560864	0.0457878	1
1290	G	)	6	28	428	0.0371825	0.0916333	0.403044
1291	U	)	3	7	88	0.018487	0.0229228	0.0831441
1292	G	)	5	3	17	0.030638	0.00983023	0.0161151
1293	C	)	11	6	77	0.0670213	0.0196728	0.0732329
1294	G	)	47	78	123	0.284731	0.255908	0.117125
1295	U	)	3	0	3	0.0180701	0	0.00285662
1296	C	)	72	109	150	0.43118	0.358064	0.142827
1297	G	.	74	115	41	0.440417	0.377419	0.0389396
1298	U	.	33	59	607	0.19518	0.19345	0.575019
1299	A	.	39	69	1035	0.228133	0.225551	0.949622
1300	G	.	128	269	1016	0.67884	0.826657	0.935781
1301	U	.	28	75	590	0.160507	0.243682	0.5499
1302	C	.	18	38	429	0.102244	0.123093	0.398488
1303	C	(	6	12	59	0.0337682	0.0387536	0.0546175
1304	G	.	3	5	278	0.0167275	0.0160983	0.256473
1305	G	.	45	100	231	0.248565	0.320984	0.212383
1306	A	.	16	49	92	0.0871326	0.156802	0.084295
1307	U	.	2	10	346	0.0107358	0.0319022	0.31593
1308	U	(	1	2	65	0.00529003	0.00634167	0.0591459
1309	G	(	0	2	47	0	0.00630289	0.0426187
1310	G	(	3	1	90	0.0154028	0.00313205	0.0811718
1311	A	(	13	15	49	0.0657332	0.04669	0.0439548
1312	G	(	83	83	50	0.413217	0.256742	0.0446083
1313	U	(	29	35	44	0.142119	0.107586	0.0390409
1314	C	(	58	59	187	0.27972	0.180215	0.165013
1315	U	.	22	43	581	0.104388	0.13051	0.509857
1316	G	.	26	66	300	0.120454	0.197536	0.261804
1317	C	.	296	380	462	1	1	0.400927
1318	A	.	281	446	1963	0.980849	1	1
1319	A	.	46	105	880	0.201974	0.304339	0.757382
1320	C	.	566	755	664	1	1	0.569968
1321	U	.	36	72	636	0.154926	0.205748	0.544486
1322	C	.	16	29	556	0.0685178	0.0827037	0.474732
1323	G	)	8	15	124	0.0340899	0.0426914	0.105593
1324	A	)	2	3	42	0.0084802	0.008521	0.0356699
1325	C	)	20	40	130	0.0843793	0.113383	0.110111
1326	U	)	18	15	144	0.075561	0.0424323	0.121641
1327	C	)	158	341	86	0.639656	0.934367	0.0724511
1328	C	)	299	449	445	1	1	0.37388
1329	A	)	32	47	235	0.135938	0.133843	0.196907
1330	U	.	25	54	188	0.107657	0.154678	0.157098
1331	G	.	62	148	223	0.270599	0.426404	0.185837
1332	A	.	19	30	563	0.0840316	0.0869342	0.467896
1333	A	.	10	25	952	0.0447141	0.0728162	0.789018
1334	G	)	106	266	316	0.479131	0.775715	0.261182
1335	U	.	9	25	634	0.0411191	0.0736047	0.522574
1336	C	.	0	14	397	0	0.0414524	0.326323
1337	G	.	5	12	119	0.0233309	0.035731	0.097544
1338	G	.	21	28	60	0.0989167	0.0838397	0.0490453
1339	A	.	128	143	38	0.603189	0.430569	0.0309755
1340	A	)	330	361	222	1	0.981111	0.180457
1341	U	)	36	33	1328	0.175107	0.100734	1
1342	C	)	37	47	359	0.182381	0.14464	0.291459
1343	G	)	7	8	64	0.0349604	0.0248188	0.0520407
1344	C	)	106	164	108	0.536304	0.512867	0.0877861
1345	U	.	17	22	134	0.0871182	0.0693468	0.108879
1346	A	.	10	27	180	0.0518973	0.0857795	0.146202
1347	G	.	95	98	45	0.499211	0.313787	0.0365369
1348	U	.	36	54	170	0.191519	0.174247	0.137977
1349	A	.	28	63	209	0.150783	0.204857	0.169568
1350	A	(	22	43	99	0.119905	0.140893	0.0802916
1351	U	(	0	4	50	0	0.0132059	0.0405363
1352	C	(	11	8	59	0.0613853	0.026611	0.047815
1353	G	(	7	4	0	0.0395192	0.0134051	0
1354	U	(	3	1	26	0.0171322	0.00337616	0.0210554
1355	G	(	7	5	39	0.040431	0.0170052	0.0315713
1356	G	(	35	29	64	0.204434	0.0993523	0.05179
1357	A	.	127	198	223	0.741102	0.683265	0.180389
1358	U	.	73	133	412	0.436625	0.462271	0.33315
1359	C	.	140	260	1327	0.786295	0.865603	0.999858
1360	A	.	31	72	430	0.190425	0.254506	0.346424
1361	G	.	106	198	187	0.66006	0.706463	0.150522
1362	A	.	85	281	95	0.537121	0.90715	0.0764017
1363	A	.	22	35	1486	0.140995	0.127957	1
1364	U	.	13	24	1358	0.0844821	0.0888805	1
1365	G	.	5	27	456	0.032942	0.101272	0.370613
1366	C	)	0	0	12	0	0	0.00983089
1367	C	)	41	60	583	0.277487	0.230741	0.481403
1368	A	)	0	2	53	0	0.00778626	0.0441081
1369	C	)	69	110	142	0.479379	0.433463	0.119098
1370	G	)	101	163	53	0.710768	0.650047	0.0447964
1371	G	)	12	22	111	0.0858277	0.0888545	0.0945396
1372	U	)	3	4	87	0.0218019	0.0163587	0.0746635
1373	G	.	9	10	76	0.0664409	0.041405	0.0657168
1374	A	.	4	63	83	0.0299893	0.264053	0.0723086
1375	A	.	1	43	56	0.00761233	0.182412	0.0491501
1376	U	.	60	195	1105	0.46364	0.797745	0.915824
1377	A	.	0	3	707	0	0.0130592	0.630986
1378	C	.	7	11	345	0.0557014	0.0485449	0.310774
1379	G	)	3	25	3	0.024217	0.111832	0.00272731
1380	U	)	13	16	106	0.106392	0.0725338	0.0972457
1381	U	.	0	4	308	0	0.0183738	0.285122
1382	C	.	0	2	95	0	0.00930711	0.088733
1383	C	.	3	0	45	0.025557	0	0.0424054
1384	C	)	0	2	66	0	0.0095475	0.062743
1385	G	)	4	10	53	0.0349694	0.0483385	0.0508249
1386	G	)	66	75	95	0.584365	0.367046	0.0918906
1387	G	)	3	10	19	0.0268971	0.0495404	0.018536
1388	C	)	20	23	15	0.181269	0.115276	0.0147583
1389	C	)	104	111	66	0.897803	0.562223	0.065427
1390	U	)	12	22	483	0.11092	0.112599	0.482394
1391	U	)	6	42	877	0.0560801	0.216913	0.835673
1392	G	)	10	140	258	0.0945002	0.729549	0.261704
1393	U	)	26	248	768	0.248387	0.988337	0.778025
1394	A	.	3	31	400	0.0289701	0.164775	0.412549
1395	C	)	31	149	1052	0.302561	0.789635	0.932457
1396	A	)	3	4	125	0.0295901	0.0217619	0.131478
1397	C	.	19	56	726	0.189367	0.308509	0.765485
1398	A	.	4	39	536	0.0402566	0.217446	0.578052
1399	C	(	0	5	369	0	0.0282007	0.403804
1400	C	.	2	2	525	0.0204801	0.0114095	0.582667
1401	G	(	6	8	523	0.0619678	0.0461547	0.588693
1402	C	.	1688	2191	390	1	1	0.447614
1403	C	.	25	40	75	0.263122	0.236825	0.0876093
1404	C	(	7	15	141	0.0744369	0.09011	0.167581
1405	G	(	122	169	89	0.989918	0.902845	0.107594
1406	U	.	2	6	2	0.0217355	0.0371526	0.00245862
1407	C	(	137	136	386	1	0.811302	0.482387
1408	A	.	2	13	199	0.0222838	0.0833319	0.252751
1409	C	(	46	71	714	0.519393	0.463506	0.825669
1410	A	(	1	12	399	0.01144	0.0798523	0.523857
1411	C	(	0	9	70	0	0.060959	0.0937231
1412	C	(	63	126	678	0.727925	0.799413	0.812865
1413	A	.	6	29	1496	0.0714231	0.204955	1
1414	U	(	0	10	166	0	0.0724277	0.240791
1415	G	(	2	0	146	0.0245254	0	0.219327
1416	G	(	2	4	77	0.0248843	0.0303738	0.119653
1417	G	.	2	8	110	0.0252431	0.0621503	0.17662
1418	A	.	3	5	436	0.038403	0.0397206	0.644177
1419	G	(	4	20	311	0.0519217	0.162389	0.498155
1420	U	(	0	0	4	0	0	0.00722108
1421	G	(	0	0	0	0	0	0
1422	G	(	3	3	43	0.0405562	0.0259365	0.0840465
1423	G	(	66	91	7	0.830937	0.710884	0.0142045
1424	U	(	26	42	40	0.362414	0.379167	0.0841549
1425	U	(	29	26	30	0.411216	0.240103	0.0653557
1426	G	(	42	47	20	0.603751	0.44376	0.0450635
1427	C	(	54	63	51	0.754647	0.58862	0.118719
1428	A	(	23	34	24	0.346215	0.337397	0.0576594
1429	A	(	57	56	71	0.79732	0.558395	0.175876
1430	A	(	11	14	164	0.172299	0.145645	0.418233
1431	A	.	1	5	44	0.0159991	0.0533803	0.115424
1432	G	.	10	28	31	0.163314	0.306421	0.0835872
1433	A	.	2	9	166	0.0333274	0.100829	0.459183
1434	A	.	2	13	121	0.033992	0.149016	0.345231
1435	G	(	4	9	37	0.0693132	0.105501	0.109128
1436	U	(	6	8	12	0.105964	0.0958554	0.036548
1437	A	(	1	0	1	0.0179929	0	0.00314193
1438	G	(	1	2	4	0.0183252	0.0250022	0.0129527
1439	G	(	6	9	12	0.111945	0.114846	0.0400134
1440	U	(	1	1	21	0.0189898	0.0130202	0.0720448
1441	A	.	3	17	271	0.0578908	0.225699	0.677577
1442	G	(	0	3	2	0	0.0405979	0.00744459
1443	C	(	25	15	16	0.497777	0.206832	0.062682
1444	U	(	27	29	54	0.545891	0.407306	0.2221
1445	U	(	19	31	53	0.38998	0.443338	0.228415
1446	A	.	27	109	454	0.562473	0.927114	0.880586
1447	A	.	12	15	165	0.255158	0.224311	0.617226
1448	C	(	1	1	7	0.021694	0.0153507	0.0368534
1449	C	(	70	92	28	0.969882	0.892254	0.158892
1450	U	.	38	49	170	0.756766	0.703927	0.657471
1451	U	.	3	1	30	0.0713343	0.0168218	0.196253
1452	C	.	1	9	78	0.0247159	0.156922	0.416592
1453	G	.	0	8	4	0	0.144397	0.0338994
1454	G	)	0	1	0	0	0.0186636	0
1455	G	)	1	3	3	0.0275295	0.0578328	0.0315896
1456	A	.	0	1	0	0	0.0198915	0
1457	G	)	0	0	0	0	0	0
1458	G	)	0	2	2	0	0.0416254	0.0272247
1459	G	)	3	5	0	0.0918403	0.106366	0
1460	C	)	4	7	0	0.125122	0.152137	0
1461	G	)	0	3	1	0	0.0665832	0.0166949
1462	C	)	13	14	4	0.423986	0.317169	0.0708864
1463	U	)	5	10	12	0.166406	0.231143	0.22498
1464	U	)	33	32	19	0.817711	0.66585	0.30703
1465	A	)	0	0	0	0	0	0
1466	C	)	7	14	1	0.252562	0.346646	0.023674
1467	C	.	13	25	36	0.476014	0.602064	0.446301
1468	A	.	0	2	0	0	0.0538178	0
1469	C	.	9	9	8	0.359118	0.255379	0.229927
1470	U	)	6	9	44	0.255802	0.268579	0.519989
1471	U	)	2	1	0	0.0974354	0.0323825	0
1472	U	)	0	6	4	0	0.207856	0.164686
1473	G	)	1	0	1	0.0558884	0	0.0417357
1474	U	)	0	0	0	0	0	0
1475	G	)	3	6	7	0.162254	0.214512	0.259688
1476	A	)	1	2	0	0.0577088	0.0722565	0
1477	U	)	1	0	15	0.0583415	0	0.41828
1478	U	)	0	0	0	0	0	0
1479	C	)	0	2	2	0	0.0745763	0.090994
1480	A	)	0	0	1	0	0	0.0461924
1481	U	)	0	0	0	0	0	0
1482	G	.	0	0	0	0	0	0
1483	A	.	0	0	0	0	0	0
1484	C	)	0	0	0	0	0	0
1485	U	)	0	0	0	0	0	0
1486	G	)	0	0	0	0	0	0
1487	G	.	0	0	0	0	0	0
1488	G	)	0	0	0	0	0	0
1489	G	)	0	0	0	0	0	0
1490	U	)	0	0	0	0	0	0
1491	G	)	0	0	0	0	0	0
1492	A	.	0	0	0	0	0	0
1493	A	.	0	0	0	0	0	0
1494	G	)	1	0	0	0.0718987	0	0
1495	U	.	0	0	0	0	0	0
1496	C	)	0	0	0	0	0	0
1497	G	)	1	3	0	0.0749647	0.136761	0
1498	U	.	71	72	4	1	1	0.25207
1499	A	.	0	1	0	0	0.0467167	0
1500	A	.	0	1	0	0	0.0472532	0
1501	C	)	0	4	3	0	0.191263	0.20156
1502	A	.	0	0	0	0	0	0
1503	A	.	0	0	0	0	0	0
1504	G	)	0	1	0	0	0.0496816	0
1505	G	.	0	0	0	0	0	0
1506	U	(	0	0	0	0	0	0
1507	A	(	1	0	0	0.0870975	0	0
1508	A	(	0	0	0	0	0	0
1509	C	(	0	0	0	0	0	0
1510	C	(	0	0	0	0	0	0
1511	G	(	0	1	0	0	0.0554391	0
1512	U	(	0	0	0	0	0	0
1513	A	(	0	0	0	0	0	0
1514	G	(	0	0	0	0	0	0
1515	G	(	0	0	0	0	0	0
1516	G	.	0	0	0	0	0	0
1517	G	.	0	0	0	0	0	0
1518	A	.	1	5	0	0.111169	0.31841	0
1519	A	.	19	26	0	1	1	0
1520	C	)	0	0	0	0	0	0
1521	C	)	0	0	0	0	0	0
1522	U	)	0	0	0	0	0	0
1523	G	)	0	0	0	0	0	0
1524	C	)	0	0	0	0	0	0
1525	G	)	0	3	0	0	0.212681	0
1526	G	)	31	39	4	1	1	0.524635
1527	U	)	0	0	0	0	0	0
1528	U	)	0	0	0	0	0	0
1529	G	)	0	0	0	0	0	0
1530	G	.	0	0	0	0	0	0
1531	A	.	0	0	0	0	0	0
1532	U	.	0	0	0	0	0	0
1533	C	.	0	0	0	0	0	0
1534	A	.	0	0	0	0	0	0
1535	C	.	0	0	0	0	0	0
1536	C	.	0	0	0	0	0	0
1537	U	.	0	0	0	0	0	0
1538	C	.	0	0	0	0	0	0
1539	C	.	0	0	0	0	0	0
1540	U	.	0	0	0	0	0	0
1541	U	.	0	0	0	0	0	0
